# Supplementary material for: BioAIEgens derived from rosin: how does molecular motion affect their photophysical processes in solid state?
Source: Nat Commun. 2021 Mar 19;12:1773. doi: 10.1038/s41467-021-22061-y (PMC7979920; doi:10.1038/s41467-021-22061-y)
Supplement: Supplementary file 4 — Source Data [file 41467_2021_22061_MOESM4_ESM.xlsx]

## Sheet: Fig. 2
Fig. 2b	Wavelength (nm)	0	0.2	0.4	0.5	0.6	0.7	0.8	0.9		Fig. 2c	Wavelength (nm)	0	0.2	0.4	0.5	0.6	0.7	0.8	0.9		Fig. 2d	Water fraction (vol %)	DAMB-SA	DAMB-SAB	DAMB-SAN		Fig. 2e	Wavelength (nm)	Solid	Wavelength (nm)	Soln		Fig. 2f	Wavelength (nm)	Solid 77K	Wavelength (nm)	Solid	Wavelength (nm)	Soln
	450	8446.36	4916.27	4883.05	4883.85	5168.48	7718.11	66271.9	66068.3			450	2689.81	2762.03	2565.77	2837.61	2633.23	6188.97	7670.27	7231.99			0	1	1	1			450	56311.9	450	8555.53			380	63.3658	400	535949	370	11593.5
	451	8483.38	4888.34	4767.6	4858.32	5202.14	7622.35	65895.3	66065			451	2719.17	2860.15	2662.1	2985.35	2793.11	6221.22	7645.08	7205.6			10	1.19293	0.95553	1.09561			451	56408.4	451	8679.73			382	90.929	401	523571	371	11032.6
	452	8545.8	4898.74	4790.7	4790.09	5229.93	7619.63	64785.6	65698.3			452	2799.41	2996.18	2811.58	3129.53	2982.56	6233.98	7599.78	7166.56			20	1.30922	1.03781	1.16284			452	56433	452	8716.93			384	118.025	402	511720	372	10699.6
	453	8665.08	4889.93	4728.25	4819.77	5204.06	7602	64420.7	64693			453	2869.31	3158.88	3008.47	3314.78	3160.4	6279.73	7623.6	7147.08			30	1.38751	1.02524	1.20046			453	56374.7	453	8760.93			386	144.653	403	500398	373	10594.6
	454	8851.96	4819.25	4774.94	4849.65	5179.32	7704.36	64055.2	64199.5			454	2946.09	3355.15	3192	3491.71	3390.64	6322.36	7623.6	7133.97			40	1.48001	1.02524	1.23516			454	56144.1	454	8809.68			388	170.814	404	489604	374	10717.5
	455	9071.59	4788.65	4732.82	4862.94	5202.7	7731.91	63699	63553.8			455	3083.2	3544.96	3420.47	3735.91	3689.52	6347.58	7604.02	7119.34			50	1.63132	1.11019	1.16074			455	55969	455	8841.28			390	196.507	405	479339	375	11068.4
	456	9093.22	4764.03	4808.88	4934.76	5239.77	7703.12	63395.3	63194.3			456	3224.91	3844.76	3681.01	4057.69	3993.36	6396.42	7626.27	7168.69			60	1.80707	4.4974	1.11527			456	55994.9	456	8858.22			392	221.733	406	469602	376	11647.1
	457	8977.39	4774.36	4850.4	4882.45	5127.53	7793.43	63143.2	63083.7			457	3395.12	4150.89	4009.28	4374.59	4369.51	6411.33	7624.93	7273.35			70	2.518	8.17618	1.44198			457	55651.2	457	8917.36			394	246.491	407	460393	377	12453.8
	458	8931.96	4838.55	4936.46	4967.97	5143.85	7941.4	62937.3	63155.5			458	3595.85	4488.52	4408.27	4801.48	4809.08	6426.92	7695.6	7401.92			80	20.55	8.24225	4.79405			458	55369	458	8922.34			396	270.782	408	451713	378	13488.4
	459	9024.01	4875.15	4973.29	4892.49	5153.59	7938.11	62932.4	63293.9			459	3811.04	4883.41	4932.55	5289.63	5346.06	6474.83	7778.51	7477.54			90	21.48	6.48363	5.38178			459	55132.5	459	8892.64			398	294.606	409	443561	379	14750.9
	460	8925.08	4866.99	4945.15	4828.34	5194.66	7882.91	63180.9	63365.6			460	4038	5373.78	5411.87	5853.31	5946.18	6538.03	7912.11	7550.7									460	54976.3	460	8933.87			400	317.962	410	435937	380	16241.4
	461	8810.68	4832.45	4900.72	4890.47	5218.04	7768.04	63418.9	63473.1			461	4350.63	5940.3	6120.65	6574.45	6625.94	6602.79	8090.61	7724.26									461	55087.2	461	8872.69			402	340.85	411	430609	381	18217.1
	462	8772.82	4915.2	4890.26	4821.07	5194.92	7868.25	63022.5	63420.6			462	4751.26	6605.35	6909.76	7384.1	7437.59	6683.89	8306.23	7900.91									462	55447.9	462	8854.41			404	363.272	412	425456	382	20470
	463	8680.05	4939.53	4815.52	4844.17	5226.36	7851.26	63795.5	63690.5			463	5159.37	7394.97	7821.68	8352.85	8408.74	6768.27	8532.3	8136.83									463	55765.8	463	8851.84			406	385.225	413	420391	383	23125.5
	464	8662.82	4976.29	4823.85	4860	5284.1	7885.97	64082	64008			464	5652.05	8343.31	8896.22	9436.91	9580.92	6874.3	8777.14	8359.02									464	56105.8	464	8800.11			408	406.712	414	415454	384	25958.5
	465	8764.31	4965.83	4798.04	4869.32	5426.06	7911.66	64542.3	64443.1			465	6256.3	9372.52	10207.8	10734	10926.2	6967.16	9123.66	8680.17									465	56138	465	8783.5			410	427.73	415	409749	385	28886.9
	466	8821.05	4922.94	4826.01	4826.9	5526.32	7991.89	65001	64761.5			466	7066.52	10683.7	11743.3	12293.7	12398.1	7054.4	9505.6	8997.71									466	56434.7	466	8788.12			412	452.72	416	404464	386	31603.4
	467	8801.59	4966.01	4852.19	4789.6	5582.49	8131.77	65045.9	65113			467	8043.17	12077	13382.2	14074	14220	7133.54	9972.24	9439.9									467	56469.7	467	8757.52			414	479.99	417	398796	387	34066.7
	468	8856.25	4980.93	4911.96	4899.88	5707.74	8231.79	65105.9	65059.2			468	8991.99	13749.2	15374.8	16108.3	16344.8	7214	10568.1	9976.7									468	56338.4	468	8802.83			416	502.819	418	393512	388	36012.5
	469	8832.03	5111.66	4968.02	4956.13	5753.52	8343.94	64444.5	64709			469	10268.4	15742.6	17710.8	18416.4	18689.2	7345.66	11262.3	10626.9									469	56183.9	469	8831.04			418	525.072	419	387854	389	37383.2
	470	8866.9	5193.47	5073.15	5096.53	5751.75	8559.77	63754	64212			470	11767.6	18025.5	20349.5	21146.1	21429.7	7508.85	12037	11450									470	55926.8	470	8844.46			420	544.112	420	382419	390	37956.1
	471	8914.38	5249.72	5118.55	5300.51	5794.34	8808.76	62665.8	63404.4			471	13429.2	20608.8	23405.9	24116.4	24348.3	7739.27	13011.3	12430.8									471	55485.6	471	8821.32			422	564.696	421	377419	391	37691.4
	472	8898.76	5403.17	5233.54	5364.76	5847.11	8927.41	61292.9	62432.4			472	15366.2	23532.5	26784.2	27392.8	27745.6	7982.17	14199.1	13640.9									472	55014.2	472	8778.47			424	582.591	422	372239	392	36563.2
	473	8856.18	5512.73	5357.74	5559.37	5928.28	9155.48	60288.2	61979.9			473	17600.7	26937	30447.1	31061.9	31529.9	8278.12	15683.4	15032.6									473	54559.8	473	8816.18			426	598.831	423	367067	393	34592.8
	474	8791.93	5649.21	5445.41	5672.73	6067.81	9430.12	59027.1	61217.6			474	20177.8	30606.4	34560.3	35131.3	35791	8606.43	17408.5	16788.6									474	54141.2	474	8872.28			428	614.977	424	362995	394	31818.5
	475	8858.34	5726.01	5648	5778.18	6215.73	9712.98	58303	61258.1			475	23036.2	34832.2	39159.4	39754.9	40379.5	8959.04	19598.8	18768.6									475	53950	475	8883.67			430	627.013	425	358900	395	28344.8
	476	8826.01	5781.07	5790.54	5925.5	6364.66	9940.86	57809.7	61290.2			476	26216.9	39467.7	44201.5	44711.2	45272.7	9358.28	22030	21379									476	53607.5	476	8910.9			432	634.892	426	355463	396	24507.7
	477	8874.08	5904.34	5968.18	6091.38	6645.92	10175.2	57742	61264			477	29719.6	44375.5	49420.9	49915.4	50491.3	9772.26	24958.1	24488.3									477	53144.9	477	8943.32			434	639.162	427	352105	397	20526.2
	478	8913.33	5981.66	6187.69	6253.68	6969.58	10314.2	58215.4	61456.4			478	33698.1	49788.5	55179.7	55519.9	56109.9	10287.8	28392.4	28149.1									478	52826.8	478	8945.79			436	640.177	428	349048	398	16720.2
	479	8930.42	6109.65	6452.47	6418.58	7241.03	10490.9	58761.1	61812.7			479	37935	55592.7	61468.8	61595.5	62205.9	10806.9	32601.9	32445									479	52565.5	479	8994.43			438	639.807	429	345927	399	13308.9
	480	9157.27	6263.01	6768.86	6741.1	7525.85	10876.5	59669.6	62593.2			480	42625.4	61860.9	68165	67975.7	68539	11425.9	37420.7	37281.7									480	52315.3	480	9063.4			440	637.039	430	343354	400	10425.5
	481	9281.77	6497.83	6996.32	6903.94	7964.01	11147.6	60251.2	63111			481	47644.6	67908.9	75240.3	74782.3	75123	12065.8	43080.3	43001.1									481	52260.1	481	9204.1			442	634.804	431	340840	401	8276.79
	482	9332.12	6773.8	7293.43	7180.42	8332.03	11557.6	61012	63702.6			482	53148.6	74950.8	82557.3	81719.5	82077.3	12772	49566.3	49710.4									482	52152	482	9293.02			444	635.291	432	338712	402	6703.83
	483	9504.66	6973.08	7471.19	7608.23	8762.61	12187.2	61848.4	64947.1			483	59005.3	82268	90157.6	88795.1	89122.8	13571.9	56807.6	57286.2									483	51945.6	483	9401.1			446	634.666	433	336969	403	5826.49
	484	9552.75	7422.73	7740.09	8012.21	9275.64	12844.8	62562.6	65948.1			484	65117.9	89704.6	97999.3	96180.8	96145	14455.7	65352.2	66244									484	51874.1	484	9506.48			448	632.315	434	334982	404	5439.43
	485	9604.15	7737.67	8069.56	8495.9	9741.19	13605	63687.1	67555.5			485	71570.4	97233.9	106129	103817	103641	15353	75081.1	76408.7									485	51713.2	485	9731.55			450	630.135	435	333077	405	5411.47
	486	9850.93	8107.06	8363.99	9075.5	10213.5	14187.7	65435.7	69445.5			486	78195.4	105153	114133	111693	111074	16460.4	85817.7	87826.9									486	51924.5	486	9940.23			452	630.361	436	331482	406	5482.58
	487	10033.2	8539.23	8793.5	9611.38	10816.6	15021.2	68066.2	71808			487	84959.2	112880	122229	119447	118462	17729.6	97977	100715									487	51969.4	487	10148.4			454	629.685	437	329366	407	5711.53
	488	10317.9	9070.96	9334.06	10079.6	11429.2	15745.9	71146	74882.4			488	91856.9	120586	130656	127297	126130	19225.8	111436	115291									488	52171.3	488	10389.5			456	631.423	438	327448	408	5910.38
	489	10596.5	9605.59	10076.2	10728.4	12134.5	16432.9	75368	78416.7			489	98839.8	128275	138771	134963	133542	20919.9	126327	131198									489	52384.4	489	10592			458	633.619	439	324951	409	6167.13
	490	10920.3	10138.2	10832.2	11350.7	12793.2	17332.8	79085.4	82638.8			490	105796	135892	147016	142309	140830	22974.7	142731	148779									490	52704.7	490	10852.1			460	635.578	440	322423	410	6230.18
	491	11259.9	10624.2	11578.7	11922.2	13663.9	18227.7	84452.8	87369.7			491	112739	143397	155060	149497	147703	25233.2	160903	168453									491	53432.5	491	11146.5			462	638.413	441	320139	411	6290.41
	492	11584.8	10991.6	12228.1	12605.7	14525.5	19528.9	90086.6	92786.5			492	119575	150840	162760	156208	154465	27779.6	180331	189688									492	54469.7	492	11452			464	639.995	442	317945	412	6340.69
	493	11886.3	11378.8	12993.2	13373.1	15414.9	20896	96106.4	99123.1			493	126329	158174	170287	162762	160960	30733.6	201430	212797									493	55633.2	493	11810.9			466	633.62	443	315669	413	6362.74
	494	12176.4	11929.1	13776.9	14210.4	16621.6	22144.3	102448	105694			494	132835	165221	177511	169360	167036	33963.9	224379	237451									494	57001.4	494	12199.7			468	606.245	444	314465	414	6358.07
	495	12516.8	12540.9	14583.7	15251.3	17702.3	23584.7	109803	113337			495	139100	171931	184263	175306	172827	37429.8	248128	263854									495	58628.4	495	12602.7			470	563.767	445	313140	415	6370.23
	496	13061.2	13253.2	15478.9	16183.1	18439.4	25257	117988	121915			496	145281	178211	190553	181196	178168	41342.2	273078	291706									496	60207.7	496	13061.1			472	492.122	446	312299	416	6366.69
	497	13354.9	13939.1	16426.2	17252.9	19929.8	26864.1	127152	131554			497	151129	184097	196200	186621	183258	45557.9	299326	321000									497	62153.8	497	13522.6			474	406.701	447	311662	417	6305.59
	498	13864.9	15014.3	17446.5	18427.3	21640	28509.1	137177	142061			498	156621	189651	201750	191631	188054	50193.9	327301	351532									498	64251.9	498	14001.3			476	322.904	448	311363	418	6288.02
	499	14406.3	16135.6	18543.7	19853.4	23090.6	30275.2	148083	153709			499	161703	194762	206814	196468	192620	55422.4	355874	382944									499	66542.6	499	14485.5			478	241.291	449	310929	419	6281.26
	500	15006.4	16986.2	19634.4	20978.1	24502.5	31842.9	160080	166264			500	166318	199445	211525	200823	196566	61090.7	385369	415186									500	68970.7	500	15039.1			480	188.624	450	310520	420	6270.42
	501	15722.9	17894.5	20680.6	22328.8	25908.5	33576.3	174201	179861			501	170391	203535	215370	204678	200139	67047	415702	448917									501	71669	501	15669.2			482	168.355	451	310084	421	6252.66
	502	16357.4	18865.5	21574.9	23522.3	27163.5	35525.2	188135	194850			502	174321	207841	219374	208203	203355	73343.7	446240	483274									502	74823.4	502	16237.7			484	178.544	452	309572	422	6294.49
	503	16908.8	19766.4	22646.6	24678.9	28492.5	37522.3	203638	210543			503	177948	211404	222773	211254	206251	80363.8	476837	517734									503	78077.8	503	16853.1			486	275.342	453	309152	423	6291.27
	504	17498.1	20650.8	23710	25928.2	29595.9	39339.9	219454	226998			504	180992	214449	225746	214310	208618	87559.7	508170	552868									504	81749	504	17513.5			488	451.371	454	308227	424	6332.72
	505	18182.4	21720.1	24839.3	27291.9	30491.4	41262.2	236818	243801			505	183685	217121	228420	217049	210980	95335.8	539582	587996									505	85620.1	505	18173.8			490	736.366	455	308129	425	6345.45
	506	18833.8	22633.1	26109.3	28226.1	31274.2	43308.2	254774	262523			506	185906	219412	230059	219282	212634	103800	570468	623128									506	89683.8	506	18820.1			492	1137.7	456	307575	426	6380.18
	507	19436.7	23448.4	27203.1	29460	33037.6	44991	273144	281411			507	187864	221201	232109	221105	213965	112639	601216	658255									507	93901.2	507	19440.2			494	1684.09	457	306992	427	6480.93
	508	20069	24486.5	28331.2	30717	34563.1	46760.3	292603	301625			508	189628	222572	233633	222479	215442	121885	631231	692862									508	98460	508	20095.8			496	2375.47	458	306152	428	6535.81
	509	20784.6	25427.2	29396.1	31857.9	35809.3	48835.6	312042	322207			509	190867	223876	234460	223346	216240	131253	660317	726358									509	103207	509	20748.5			498	3207.13	459	305408	429	6615.8
	510	21419.6	26251.6	30518.8	33031.9	37260.1	50430.7	332868	343841			510	192038	224612	235327	223847	216804	140968	689303	759320									510	108133	510	21382.1			500	4176.73	460	304944	430	6678.12
	511	22065.5	27463.3	31557.4	34136.6	38782.4	52203.6	353551	365627			511	192747	225232	235803	224009	217123	150867	717036	791500									511	113329	511	22061.4			502	5240.38	461	305220	431	6718.14
	512	22617.2	28690.3	32300.7	35363.9	40376.1	54002.1	374693	387760			512	193215	225680	235877	223810	217191	160938	742737	821846									512	118680	512	22685.8			504	6437.14	462	305910	432	6815.18
	513	23256.4	29800.4	33405.9	36680	41937.4	56247.8	395797	409958			513	193503	225543	235732	223590	216912	170818	767551	851371									513	123898	513	23308.4			506	7707.68	463	307214	433	6880.11
	514	23876.5	30676.9	34549.3	37901.5	42840.3	58350.5	416314	431808			514	193476	225196	235167	223194	216376	180932	791224	879105									514	129312	514	23992.7			508	9064.6	464	308997	434	6955.92
	515	24512.1	31647.6	35489.9	39067.6	44050	60015.2	437493	453833			515	193151	224454	234569	222414	215785	190771	812399	905188									515	134700	515	24558.2			510	10483.8	465	310353	435	7000.9
	516	25193.4	32374.4	36573.7	40001.8	45246.1	61748.8	457405	476081			516	192935	223385	233556	221664	214806	200487	832481	928921									516	140058	516	25174.3			512	11969.4	466	311171	436	7022.95
	517	25818	32815.3	37616.9	40976	46239.9	63326.9	476908	497084			517	192328	222365	232305	220401	213880	209715	850920	950779									517	145509	517	25679.5			514	13458.6	467	311440	437	7063.94
	518	26289.6	33225.9	38719	41870.7	47024	64962.1	495052	517127			518	191580	221092	231054	219103	212834	218672	867932	970236									518	150596	518	26250.8			516	14928.4	468	311407	438	7160.24
	519	26955.1	33668.5	39712.6	42600.8	47980	66557.5	512364	534956			519	190556	219500	229837	217959	211350	227395	882261	987209									519	155598	519	26780.1			518	16383.3	469	310499	439	7198.11
	520	27274.6	34303.2	40417.4	43232.7	48711	67516.3	529003	552903			520	189216	217817	228363	216256	209670	235226	895815	1.00264e+06									520	160198	520	27348.8			520	17770.4	470	309259	440	7209.81
	521	27667.4	35017.1	41126.2	43686.5	49659.2	68683.8	543901	567819			521	188036	216020	226508	214404	207956	242329	906243	1.01552e+06									521	164743	521	27808.3			522	19073.6	471	307561	441	7266.51
	522	27995.8	35525.1	41452.6	44333.1	50405.4	69638.6	557413	581675			522	186735	214074	225178	212836	206029	248959	915085	1.02638e+06									522	168932	522	28158			524	20300.4	472	305417	442	7323
	523	28534	36039.5	42143	45073.4	51063.6	70955.7	569965	594184			523	185412	212224	223215	210649	203947	255042	921720	1.03475e+06									523	172477	523	28488.4			526	21416.3	473	303634	443	7334.97
	524	28855.6	36471	42311.3	45634	51429.9	71828.9	580970	605988			524	183717	210135	221258	208812	201664	260477	927460	1.04142e+06									524	175715	524	28771.2			528	22455.6	474	301904	444	7334.03
	525	29215.7	37002.4	42463.7	46238	52009.8	72489	590420	617040			525	182035	208009	219152	206828	199394	265460	930873	1.04584e+06									525	178442	525	28989.7			530	23373.9	475	299998	445	7304.7
	526	29486.4	37237.1	42750.4	46687.2	52273.7	72911.5	597772	625499			526	180103	206070	216623	204478	197138	269594	932277	1.04805e+06									526	180669	526	29160			532	24197.9	476	298648	446	7338.18
	527	29464	37535.4	43192.1	47099.5	52382.7	73398.4	604391	632564			527	178360	204156	214442	202071	194719	272787	932618	1.04889e+06									527	182684	527	29352.5			534	24933.7	477	297709	447	7350.22
	528	29489.7	37853.4	43557.5	47452.1	52598.7	74110.7	608723	637574			528	176769	202052	211587	199640	192460	275498	930765	1.04745e+06									528	184286	528	29562.2			536	25588.4	478	295796	448	7354.44
	529	29525.8	38171.8	43767.5	47690.5	52943.1	74550.9	613528	641221			529	174994	199875	208795	197390	190129	277455	928054	1.04454e+06									529	185578	529	29608.3			538	26149.3	479	294034	449	7379.4
	530	29424.4	38485.7	43819.8	47956.5	53301.9	74774.1	615707	644397			530	173322	197640	206118	194758	187790	278624	924261	1.04049e+06									530	186222	530	29628			540	26642.9	480	292436	450	7416.06
	531	29456.8	38570.3	43959.5	48057.1	53647.8	75063.1	617927	646152			531	171377	195475	203403	192150	185358	279126	918392	1.03506e+06									531	186731	531	29674.9			542	27056.1	481	290777	451	7431.98
	532	29519.3	38549.2	44108	48205.1	53787.3	75221.6	618517	647883			532	169753	193225	200628	189869	182696	278609	911540	1.02867e+06									532	187144	532	29646.8			544	27417.3	482	289007	452	7476.66
	533	29763.1	38435.3	44075.3	48566.3	53793	75374.2	619846	648210			533	167909	190562	197864	187162	179959	277896	904273	1.02242e+06									533	186999	533	29651			546	27770.1	483	287052	453	7467.6
	534	29701.8	38568.3	43891.4	48634.9	53638.4	75188.9	618674	649053			534	165783	188161	195009	184536	177271	277248	896046	1.01464e+06									534	186789	534	29623.9			548	28049.8	484	284647	454	7456.74
	535	29691.7	38671.5	44076.3	48785.7	53649.4	74999.4	616447	648283			535	163991	185682	192393	181659	174749	275516	887213	1.00593e+06									535	186591	535	29466.4			550	28324.1	485	282113	455	7439.5
	536	29560.2	38614.3	44136.9	48864.1	53405.6	74253.5	613594	645456			536	162442	183139	189407	178662	172133	273403	878122	996651									536	186212	536	29404.3			552	28559.5	486	279468	456	7495.61
	537	29377.4	38713.8	44205.1	48744	53451	74018.4	610797	642600			537	160562	180702	186603	176046	169513	270953	868566	986809									537	185592	537	29333.6			554	28761.8	487	276816	457	7541.17
	538	29406.5	38833.3	43995.5	48453.6	53381.2	73738.9	607654	638990			538	158763	177877	183691	173628	166620	268411	858595	976342									538	184734	538	29376.5			556	28918.5	488	274509	458	7574.17
	539	29217.1	38681.7	43848.6	48020.4	53442.5	73389	604800	635825			539	156794	174973	180849	170945	163659	265624	848213	965645									539	184145	539	29321.1			558	29013.2	489	271991	459	7549.29
	540	29105.9	38627.1	43888	47973	53635.6	73286.6	601555	632926			540	154732	172335	177835	168023	160867	262662	838605	954483									540	183467	540	29407.3			560	29026.3	490	269603	460	7597.59
	541	29040.7	38566	43833.2	47456.6	53592.7	72953.2	599348	630216			541	152658	169665	174970	165297	158049	259549	827836	943378									541	182711	541	29335.9			562	28969.5	491	267603	461	7641.86
	542	29130.8	38357.8	43742.1	47350.7	53516.4	72934.7	596331	627880			542	150360	166902	172158	162404	155233	256520	817834	932564									542	181806	542	29321.3			564	28883.7	492	266644	462	7638.89
	543	29257.6	38098.4	43586.2	47376.2	53175.6	72776.2	593867	625117			543	147967	164291	169336	159111	152411	253712	807324	921174									543	180942	543	29350.7			566	28689.9	493	265853	463	7677.51
	544	29186.6	37890.9	43713.1	47057.8	52989.3	72446.4	590179	623499			544	145533	161454	166690	156367	149738	250847	797183	909946									544	180136	544	29376.8			568	28451.7	494	265597	464	7680.46
	545	29393.5	37903.3	43840.7	47307.1	52881.8	72292.2	586735	620869			545	142944	158583	163758	153407	146935	247810	786432	898400									545	179663	545	29321.5			570	28125.8	495	265210	465	7703.62
	546	29432	37742.1	43774.6	47318.2	52557.7	71802.1	583603	617795			546	140274	155724	160667	150217	144221	244745	775864	886788									546	179163	546	29282.7			572	27743.7	496	266441	466	7780.24
	547	29537	37549.7	43896.7	47011.2	52507.7	71749.2	580385	614804			547	137960	152883	157428	147260	141301	241773	765238	875639									547	178437	547	29179.9			574	27269.5	497	267026	467	7841.96
	548	29525.8	37448.8	43716.4	46702.2	52223	71434.9	577692	612262			548	135776	149935	154422	144497	138493	239257	754231	864069									548	177824	548	29003.7			576	26711.6	498	267097	468	7904.47
	549	29313.7	37263.2	43583.4	46362.6	52116.3	70629.3	574955	610234			549	133260	147132	151433	141532	135818	236328	743848	852661									549	177260	549	28790.8			578	26122.6	499	267460	469	7970.45
	550	28827.7	37192.1	43421.6	46155.3	51622.1	70340.6	572393	608189			550	130783	144331	148368	138336	132926	233428	733075	841433									550	176386	550	28628			580	25456.6	500	267768	470	8038.87
	551	28466.5	36980.3	43025.2	45702.4	51515.4	69717.7	569979	605771			551	128288	141389	145391	135543	130142	230466	722018	829969									551	175931	551	28501.4			582	24763.7	501	267809	471	8112.22
	552	28008.8	36822.3	42461.8	45609.7	51110.3	69206.7	567692	603711			552	126001	138624	142457	132753	127421	227350	711266	819084									552	175365	552	28323.2			584	24086.2	502	267808	472	8182.34
	553	27630.1	36482.6	41995.5	45278.9	50555.6	68916.2	564923	601038			553	123336	135817	139343	129564	124793	225024	700764	807914									553	174666	553	28158.4			586	23387.9	503	267959	473	8174.7
	554	27403.1	36196.8	41607.8	44975.5	49941.7	68472.3	561996	599886			554	120901	133093	136421	126670	122159	222443	690050	796033									554	174195	554	27953.5			588	22694.8	504	267871	474	8242.81
	555	27425.6	36029.7	41111.9	44775.5	49709.3	67965.6	559512	597585			555	118729	130528	133583	123649	119822	219631	679775	784308									555	173862	555	27753.3			590	21979.9	505	268107	475	8258.36
	556	27368.5	35711.5	40823.1	44308.7	49458.3	67365.6	556562	594906			556	116451	127824	130623	121131	117204	217254	669445	773199									556	173142	556	27564.5			592	21281.3	506	268367	476	8368.93
	557	27445.5	35291.8	40758.7	43853.8	49236.2	67066.7	554008	592214			557	114025	124820	127933	118791	114516	214758	658890	761649									557	172502	557	27396.3			594	20593.6	507	268584	477	8439.59
	558	27484.8	35189	40502.3	43463.1	48847.4	66469.5	551465	590047			558	111763	122289	125026	116445	111992	212378	648304	749584									558	171642	558	27288.2			596	19923.3	508	268751	478	8507.54
	559	27587.9	35052.8	40234.1	43230.5	48454.9	65540.2	548447	586950			559	109498	119738	122387	113835	109543	210211	637672	737600									559	170869	559	27135.3			598	19251.7	509	268771	479	8560.16
	560	27365.5	34853.9	39823.5	42891.9	47767	64926.1	545129	583454			560	107274	117225	119680	111419	107056	207962	627800	725281									560	169949	560	27062.9			600	18614.5	510	268912	480	8633.78
	561	27172.9	34600.2	39530.9	42533.1	47524.9	64403.6	541615	579418			561	105025	114716	117028	108987	104735	205396	617038	713808									561	168930	561	26878.4			602	17998.1	511	269384	481	8666.9
	562	26776.7	34557.4	39209.2	42135.1	46830.4	63900.9	537350	575265			562	102744	112280	114375	106476	102517	203051	606418	701816									562	168043	562	26800.7			604	17403.5	512	269967	482	8731.13
	563	26501.3	34125.9	38822.2	41499.6	46208.1	63345.2	532929	570617			563	100361	109837	111907	104107	100169	200723	595774	690123									563	167020	563	26627			606	16823.1	513	270146	483	8787.56
	564	26231.3	33878.9	38385.7	41097.4	45559.5	62822.7	527304	566679			564	98010.4	107149	109367	101893	97933.1	197806	584691	677966									564	165846	564	26463.4			608	16232.7	514	270748	484	8815.36
	565	25966.7	33334.7	37911.4	40578.6	45301.3	61979.1	521872	562248			565	95606	104640	106789	99476.8	95610.4	195078	573341	665591									565	164675	565	26107.7			610	15684.7	515	271156	485	8828.39
	566	25708.5	32871.4	37466.3	40002.3	44764.6	61105.5	515596	557166			566	93287.8	101995	104269	97228.5	93363.2	192375	561863	653471									566	162985	566	25773.8			612	15141.9	516	272188	486	8924.44
	567	25452.4	32410.1	37038.5	39505	43974.6	60334.1	509723	552599			567	91216.3	99639.9	101629	94907.2	90983.3	189731	550131	641054									567	161265	567	25332.6			614	14610.3	517	273165	487	9031.03
	568	25213.8	32006.3	36584.1	38940.6	43461.2	59687.6	503946	547993			568	88967.5	97196.9	99097	92591.7	88668.5	186842	538579	628917									568	159946	568	24974.9			616	14079.1	518	273877	488	9055.46
	569	25022.2	31410.1	36073.8	38574.6	42816.6	58935.4	498233	542700			569	86644.9	94943.3	96472	90123.1	86519.1	183928	527018	616318									569	158336	569	24753.9			618	13551.2	519	274638	489	9166.8
	570	24555.8	30933.7	35491.9	38373	42232.4	58052.8	492410	536262			570	84615.5	92537	94032.3	87726.2	84245.8	180834	515233	603751									570	156826	570	24506.1			620	13023.7	520	274903	490	9285.83
	571	24039.7	30474.8	35218.7	37700.5	41702.1	57568.1	485557	529573			571	82564.4	90143.9	91454.6	85417	82017.4	177368	503172	590688									571	155559	571	24276.1			622	12524.1	521	275394	491	9416.11
	572	23584.7	30144.9	35065.4	37088.2	41150.3	56993.9	479566	523030			572	80440.2	87891.6	88973	82975.9	79834.9	173971	491517	577445									572	154180	572	23938.7			624	12027.1	522	275630	492	9520.65
	573	23319.9	29592.9	34742.6	36520.4	40652.8	56069.6	473029	515574			573	78324.8	85603.1	86534.1	80515.1	77727.3	170918	480205	563887									573	152748	573	23656			626	11525	523	275491	493	9563.3
	574	23186.5	29110.4	34284.6	36017.9	40150.2	55344.4	465181	508038			574	76486.9	83279.8	84306.2	78334.6	75567.4	167643	468735	550491									574	151386	574	23343.1			628	11047.7	524	274879	494	9704.22
	575	23071.2	28627.8	33707.4	35530.7	39461.2	54303.8	458228	499728			575	74531.1	81006.9	82023.3	76225.4	73592	164352	457328	537187									575	149894	575	23025.6			630	10564.6	525	274691	495	9835.37
	576	22945.6	28318.1	33137.8	35120.9	38765.8	53126.1	449725	491497			576	72761.1	78664.1	79947.8	74168.5	71489.8	161216	445924	524032									576	147928	576	22697.5			632	10113.7	526	274473	496	10069.5
	577	22685.9	27913.1	32551.7	34582.2	38002.1	52026.2	441761	483110			577	70849.5	76448.4	77895.9	72074	69400.2	157733	434450	510454									577	145955	577	22377.3			634	9663.51	527	274033	497	10284.7
	578	22370	27529.1	31932.9	33794.4	37487	51006.4	433878	474917			578	69270.3	74512.1	75586.2	70030.9	67449.1	154336	423299	496950									578	143738	578	22147.8			636	9214.09	528	273635	498	10445.1
	579	21977.2	26876	31348.4	33191	36703.7	49812.7	425324	465555			579	67549.9	72276.7	73536.7	68041	65381	150886	412217	484163									579	141562	579	21787.6			638	8790.49	529	273283	499	10619.8
	580	21494.3	26419.8	30591.3	32669.9	36062.5	48809.6	417423	456432			580	65886.1	70127.7	71395	66174	63540.6	147234	401588	471390									580	139449	580	21454.2			640	8374.56	530	272611	500	10776.1
	581	20991.7	26080.7	30067.5	31729.3	35515.5	47876.6	409073	447595			581	64037.3	68164.2	69370.6	64427.5	61696.3	143573	390622	459120									581	137064	581	21182.9			642	7972.62	531	272050	501	10980.9
	582	20540.3	25743.1	29607.4	31181.3	34840.1	47226.2	401690	438964			582	62256.5	66213.2	67391.8	62560.7	59968.3	139972	379846	446840									582	134449	582	20870.5			644	7597.18	532	271386	502	11162.3
	583	20379.8	25250	29032.6	30894.7	34289.4	46536.4	393037	429341			583	60611.2	64335.6	65527.6	60815.1	58199.6	136254	369200	434692									583	131705	583	20537.8			646	7213.78	533	270373	503	11303.5
	584	20143.8	24748.3	28419.4	30213.7	33858.9	45701.9	384531	420479			584	58811.3	62500.9	63770.6	59118.7	56629.5	132571	358663	422426									584	128944	584	20178.5			648	6845.94	534	269544	504	11530.4
	585	19813	24212.6	27810.5	29793.2	33124.9	45109.7	376668	411816			585	57220.2	60837.6	62166.7	57548.3	55091.8	129253	348559	410671									585	126210	585	19771.6			650	6507.19	535	268663	505	11746.2
	586	19587.9	23872.4	27439.1	29567.5	32655.4	44217.3	368529	403865			586	55535.3	59059.1	60372.3	56047.4	53631.1	125944	338453	399578									586	123526	586	19391.3			652	6181.92	536	267863	506	12012.5
	587	19121	23478.2	27027.5	28911.9	32051	43295.5	361160	395916			587	54064.4	57573.8	58572.9	54331.5	52063.2	122748	328615	388399									587	121146	587	19060.6			654	5877.69	537	267080	507	12201.2
	588	18798.5	23171	26715.4	28276.6	31315.5	42358.2	353151	388493			588	52493.5	56066.3	56879.7	52807.3	50471.7	119161	319133	377942									588	119021	588	18759.5			656	5576.16	538	265964	508	12346.4
	589	18408.9	22704.8	26337.2	27810.7	30636.7	41658.2	345759	381094			589	51209.8	54572.4	55137.3	51193.9	49029.7	115980	309827	367432									589	116791	589	18507.4			658	5289.1	539	265265	509	12589.8
	590	18173.3	22441.5	25735.1	27249.1	30181.7	40933.6	339548	374116			590	49960.6	52998.5	53558.6	49690	47560.8	112605	300489	357398									590	115014	590	18138.8			660	5027.27	540	264052	510	12826.5
	591	17851.1	22202.1	25284.1	26797.6	29692.5	40070.3	332651	367164			591	48654.5	51505.5	51783.2	48226	46124.1	109607	291458	347394									591	113159	591	17846.9			662	4761.47	541	263306	511	13006.3
	592	17555.9	21887.7	24678.1	26206.5	29018	39251.8	325824	359344			592	47297.9	50267.7	50271.4	46726.5	44802.6	106903	282890	337582									592	111326	592	17492.9			664	4501.91	542	261706	512	13158.5
	593	17249.7	21580.1	24147.9	25970.3	28458.4	38486.9	318543	351485			593	46125.9	48900.1	48832.9	45425.4	43540.9	104252	274770	328194									593	109514	593	17187.5			666	4252.11	543	260776	513	13318.2
	594	16798.9	21059.3	23682.4	25327.5	27901	37531	311882	344911			594	44957.4	47718.9	47495.8	44243.9	42251	101555	266983	318746									594	107695	594	16904.4			668	4017.26	544	259575	514	13546.4
	595	16409.5	20547.3	23215.4	24945.5	27187.2	36752.1	305515	338676			595	43718.6	46350.8	46222.4	42976.2	41102.7	98824.5	259141	309885									595	105887	595	16641.3			670	3809.44	545	258883	515	13769.9
	596	16288.4	20171.4	22606.7	24580.4	26670.7	35793.4	299554	331855			596	42618.5	45185	44937.1	41632	40017.8	96361.7	251654	301254									596	104129	596	16298.2			672	3590.73	546	258212	516	14000.5
	597	16003.2	19640.5	22127.9	24185.1	26223.4	35058.3	293294	325958			597	41384.6	43981.3	43736.6	40540	38757.2	93722.9	244551	292944									597	102515	597	15995.8			674	3381.35	547	257573	517	14250.5
	598	15779.1	19323.1	21821.6	23778	25644.3	34438.7	287018	320363			598	40338.8	42748.8	42554.5	39468.9	37636.9	91261.5	237560	285112									598	100893	598	15737.6			676	3181.3	548	257188	518	14420.3
	599	15563.2	19040.3	21338.1	23401.3	25271.7	34083.9	281714	315449			599	39128.2	41525.7	41490.8	38535.6	36506	88911.1	230661	277477									599	99261.3	599	15424.2			678	2990.59	549	256923	519	14611.9
	600	15322.8	18774.9	21020.2	22975.2	24986.6	33518.9	277164	309830			600	38002.8	40401.4	40252.2	37519.8	35384.3	86527.4	223787	269874									600	97740.5	600	15153.1			680	2809.21	550	256046	520	14718.2
	601	14950.3	18497	20812	22559.7	24558.6	33061.8	271972	304501			601	36931.4	39262.9	39214.6	36484.7	34305.6	84209.1	217227	262534									601	95956.2	601	14895.4			682	2637.17	551	255521	521	14883.4
	602	14635.2	18280.7	20630.2	21801.5	24138.5	32394.7	267070	298365			602	35952.6	38140.5	38208	35410.6	33357.7	81969.2	210853	255140									602	94451	602	14607.4			684	2474.46	552	254590	522	14985.4
	603	14300.6	18030.1	20470.9	21401.4	23459.6	31928.6	262030	292504			603	34989.6	37095.8	37231.8	34498.7	32412.5	79875.3	204910	247852									603	92846.3	603	14408.4			686	2321.09	553	253727	523	15098
	604	14087.5	17643.6	20327.8	20953.9	22904.4	31341.5	257318	287315			604	34020.2	36051.3	36206.8	33587.1	31630.5	77885	199236	240829									604	91371.6	604	14184.4			688	2177.05	554	253187	524	15203
	605	13787.1	17348.5	19867.3	20465.1	22153.1	30717.9	252217	281455			605	33157.1	35043.4	35270.5	32696.3	30857.9	75914.8	193515	234042									605	89881.7	605	13996.9			690	2042.34	555	252220	525	15262.7
	606	13639.4	16951.4	19272.9	20138.3	21627.9	30057.1	246444	275351			606	32296	34068.9	34216.4	31755.4	29920.9	73889	187931	227528									606	88429.2	606	13797.4			692	1916.97	556	251339	526	15301.8
	607	13477.1	16479.7	18771.6	19792.8	21231.6	29420	240703	270954			607	31466.9	33106.8	33249.6	30642.4	29004.1	71971.8	182635	221186									607	87078	607	13591.2			694	1800.93	557	250435	527	15368.2
	608	13392	16203.2	18411.8	19447.3	20834.2	28745.4	235281	266188			608	30719.7	32094.2	32254.1	29687.3	28107.3	69928.7	177462	215082									608	85829.1	608	13336.8			696	1694.23	558	249459	528	15429.2
	609	13296.5	15917.5	17791.4	19166.6	20600.2	28217.3	230532	261813			609	29981.8	31122.7	31283.5	28827.5	27348.4	68256.4	172405	209135									609	84506.1	609	13137.5			698	1596.86	559	248532	529	15489.7
	610	13089.7	15735	17372	18895.9	20387.6	27502	226230	257260			610	29277.7	30187.4	30527.6	28029.5	26638.6	66588.6	167432	203418									610	83272.7	610	12910.5			700	1508.82	560	247177	530	15570.1
	611	12849.6	15425.4	17021.5	18494.8	20103.3	26815.7	221976	252506			611	28504.1	29401.9	29602.8	27264.3	25933.1	65082.7	162597	197701									611	81948.7	611	12754.2					561	246298	531	15534.6
	612	12657.2	15188.2	16879.4	17974.1	19850	26060.9	217779	247719			612	27731.4	28597.2	28838.4	26496.9	25197.2	63527.7	158178	192012									612	80732.1	612	12532.9					562	244988	532	15506.7
	613	12400.7	14932.6	16574.9	17522.9	19390.8	25506	213337	242239			613	27040.3	27799.9	28021.1	25771.2	24534.6	61794.9	153708	186612									613	79550.8	613	12329.6					563	244479	533	15524.2
	614	12172.1	14637.8	16341	17183.9	19086.3	24946.4	208990	237525			614	26264.9	27090	27290.7	25041.6	23883.2	60197.2	149468	181290									614	78248.7	614	12147.3					564	243305	534	15509
	615	11811.6	14288.5	16047.9	16739.1	18497.6	24378.3	204753	231999			615	25486.2	26161.3	26531.5	24334.9	23250.7	58636.9	145236	176204									615	77184.1	615	11892.3					565	242350	535	15564.1
	616	11480.3	13922.6	15711.6	16441.9	17911	23897.1	200152	227016			616	24742.9	25459.6	25745.6	23702.2	22584.6	57233.2	141060	171201									616	76195	616	11625.3					566	241480	536	15534.7
	617	11259.3	13606.6	15383.7	16076.7	17469.8	23441.7	196257	223147			617	23934.9	24715.4	25060.1	23203.9	21814.4	55733.3	136953	166252									617	75114.8	617	11436.8					567	241183	537	15538.6
	618	11112.9	13306.2	15050.5	15823.6	17172.3	23044.1	192530	218468			618	23210.8	24046.2	24279.7	22586.8	21208.4	54383.4	132724	161657									618	74066.8	618	11201					568	241213	538	15498.1
	619	10957	13012.2	14604.7	15540.3	16807.5	22653.3	188561	214310			619	22458	23371.8	23465.1	21977.2	20499.1	52906.8	128638	157053									619	73102.7	619	10981.7					569	241492	539	15437.8
	620	10780.4	12705.2	14299.8	15269.1	16387.1	22124.7	184756	210487			620	21662	22728.4	22707.6	21327.8	19868	51433.7	124664	152446									620	72122.3	620	10693.2					570	241892	540	15346.6
	621	10589.4	12334.2	13958.8	14777.4	16162.2	21563.4	180980	206544			621	21011.2	22064	22146.2	20655.9	19270.1	50175	121026	147905									621	71057.5	621	10456.8					571	242650	541	15326.1
	622	10413.5	12075	13733.7	14325.8	15897.2	21136.6	176522	202570			622	20370.4	21453.6	21357.1	20058.8	18692.7	48847.6	117218	143446									622	70144.8	622	10279.9					572	243468	542	15284.5
	623	10119.1	11885.9	13288.1	13867.1	15525	20818.8	171590	197754			623	19726.3	20813.7	20630.8	19454.6	18126.5	47591.3	113407	139114									623	68860.5	623	10106.7					573	244693	543	15238.1
	624	9907.62	11580.2	13025.2	13544.7	15170.3	20514.5	167048	193507			624	19207.2	20245.5	19982.6	18815.6	17571.5	46241.4	109693	134972									624	67790.7	624	9888.6					574	245863	544	15212.5
	625	9605.13	11366.5	12879	13321.9	14615.2	20155.3	163567	189182			625	18685.8	19626.9	19352	18187.7	16989.2	44915.8	106085	130878									625	66643.6	625	9656.3					575	246633	545	15184.9
	626	9390.09	11176.2	12599.8	13076.4	14101.8	19743.4	159950	184883			626	18185.1	19071.4	18633.9	17547.2	16410	43625.6	102525	126731									626	65466.9	626	9479.35					576	247435	546	15172.8
	627	9222.54	10940.6	12306.5	12828.6	13762.1	19187.1	156491	181055			627	17651.5	18495.3	18086	16874.4	15942.4	42350.5	99082.4	122716									627	64267.8	627	9284.44					577	247345	547	15169.7
	628	9081.12	10739.6	11990.2	12572.7	13349.9	18679.4	152864	176938			628	17093.3	17852.7	17484	16351.3	15429.5	41096.4	95718.1	118570									628	63120.5	628	9076.36					578	247054	548	15159
	629	8892.21	10497.5	11697.2	12371.2	12954.3	18184.2	149051	172921			629	16575.7	17308.4	16943.6	15857.1	14886.4	39896.5	92473.1	114634									629	61846.5	629	8892.52					579	246203	549	15133.3
	630	8629.04	10267	11543.5	12207.4	12627.6	17741.5	145445	169491			630	16101.9	16728.8	16389.9	15323.5	14442.9	38595.3	89276.9	110624									630	60741.2	630	8688.16					580	244889	550	15101
	631	8510	9971.38	11174.6	11817.6	12343.4	17327.3	141736	165717			631	15645	16256.3	15794.4	14786.7	13977.3	37461.1	86120.1	106698									631	59550.4	631	8514.85					581	243138	551	14984.4
	632	8407.76	9793.87	10897.1	11485.5	12097.2	16932.5	137739	161587			632	15212.5	15661.2	15277.3	14242.6	13514.1	36214.8	83196.5	102838									632	58416.6	632	8331.68					582	240719	552	14880.8
	633	8198.02	9574.99	10570.7	11201.9	11871	16563.5	133483	157702			633	14773	15161.5	14742.9	13715.7	13138	35007.4	80345.2	99154.1									633	57327.1	633	8211.46					583	237913	553	14773.9
	634	8039.6	9326.92	10434	10987.7	11737.9	16259	130471	154114			634	14201.3	14600.8	14322.5	13315.1	12700	34026.6	77692.9	95497.3									634	56281.3	634	8066.39					584	234948	554	14600.2
	635	7832.66	9180.37	10293.8	10753.7	11468.3	15896.5	127427	150741			635	13734.5	14028	13847.3	12900.9	12215.2	33014.8	75141.6	91996.8									635	55345.3	635	7862.14					585	231797	555	14519.2
	636	7723.94	8960.44	9964.78	10383.6	11356.7	15377.1	124198	147420			636	13277.7	13577.3	13373.9	12514.6	11763.9	32022.2	72609.1	88787.2									636	54500.8	636	7660.83					586	229152	556	14335.3
	637	7551.35	8638.28	9753.8	9970.89	11118	14922.1	120769	144082			637	12821	13073.6	12920	12139.2	11285.4	30895	70005.8	85588.8									637	53596.4	637	7523.56					587	226637	557	14189.3
	638	7422.33	8355.08	9472.66	9532.7	10764	14389.5	117551	140227			638	12404.5	12562.8	12515.1	11690.1	10880.4	29894.7	67456.6	82506.7									638	52756.8	638	7318.8					588	224500	558	14031.9
	639	7190.54	8043.33	9113.31	9178.81	10418.1	14050.6	114449	136617			639	11965.1	12124.9	12075.5	11351	10443.9	28909.8	65006.2	79385.2									639	52012.5	639	7143.31					589	222722	559	13888.3
	640	6901.19	7727.67	8783.01	8914.06	10122.9	13659.5	111673	133398			640	11534.8	11692.6	11704.8	10988.3	10115.9	28037.1	62556.3	76313.2									640	51256.6	640	6914.41					590	220890	560	13736.9
	641	6724.17	7436.11	8480.33	8665.5	9747.76	13278.7	108800	130192			641	11200.5	11340.7	11312.6	10630.6	9759.87	27134	60355	73521.4									641	50590.4	641	6773.28					591	219506	561	13620.8
	642	6592.38	7306.08	8186.55	8533.82	9497.9	12816.6	105913	126928			642	10833.7	10929.8	10870.5	10306.7	9447.57	26321.6	58158.9	71040.8									642	49807.6	642	6573.79					592	218228	562	13495.1
	643	6392.56	7147.95	7970.65	8488.39	9347.04	12504.8	103353	124360			643	10441.1	10526.5	10549	9973.43	9153.06	25514.1	56146.1	68698.8									643	49173.9	643	6372.26					593	217317	563	13396.7
	644	6196.69	7025.9	7774.34	8388.21	9130.79	12239.7	101303	121807			644	10149.5	10158.6	10250.1	9691.47	8855.07	24682	54180.7	66524.1									644	48600.4	644	6194					594	216502	564	13297.7
	645	5964.55	6970.75	7579.74	8243.33	8823.36	11996.2	99098.2	119698			645	9881.48	9841.8	9942.81	9424.34	8614.75	23943.8	52431.7	64538.8									645	47888.6	645	6039.62					595	215521	565	13254
	646	5875.03	6932.21	7372.05	8137.51	8646.5	11754.7	97073.8	117686			646	9558.83	9543.99	9640.57	9158.03	8431.7	23270	50529.4	62579.7									646	47283.2	646	5921.68					596	214644	566	13145
	647	5692.56	6816.69	7218.76	8000.09	8501.38	11437.7	95000.5	115652			647	9265.25	9351.49	9382.14	8891.02	8170.63	22641.8	48983	60781.7									647	46726.6	647	5792.48					597	213613	567	13052.9
	648	5638.81	6693.1	7101.21	7837.58	8258.58	11037.4	93030	113508			648	8968.17	9116.3	9132.56	8628.46	7950.93	22117.2	47414.3	59027.4									648	46247.2	648	5675.74					598	212586	568	13025.7
	649	5562.24	6546.15	6969.3	7730.42	8100.82	10823.7	91196.8	111846			649	8785.74	8928.36	8934.08	8410.44	7770.95	21523.1	46074	57409.8									649	45617.5	649	5555.85					599	211622	569	12984.6
	650	5454.36	6343.68	6835.66	7482.73	8030.96	10498.5	89614.2	110145			650	8596.02	8759.95	8695.61	8140.42	7639.15	20986.8	44715.3	55790.7									650	45245.6	650	5445.98					600	210641	570	12951.9
																																					601	209630	571	12859.3
																																					602	208942	572	12786.2
																																					603	208384	573	12683.2
																																					604	207963	574	12528.5
																																					605	207524	575	12477
																																					606	207153	576	12291.9
																																					607	206627	577	12081.6
																																					608	206465	578	11902.3
																																					609	206045	579	11741.3
																																					610	205541	580	11477.4
																																					611	205399	581	11299.1
																																					612	204953	582	11097.7
																																					613	204783	583	10914.2
																																					614	204294	584	10729.6
																																					615	203936	585	10604.7
																																					616	203539	586	10347.7
																																					617	203404	587	10180.2
																																					618	202908	588	10086.2
																																					619	203256	589	9988.97
																																					620	203072	590	9846.16
																																					621	202922	591	9677.76
																																					622	202895	592	9598.92
																																					623	202804	593	9526.77
																																					624	202387	594	9409.16
																																					625	202012	595	9361.4
																																					626	201836	596	9178.15
																																					627	201686	597	9065.38
																																					628	201453	598	8951.9
																																					629	200861	599	8845.86
																																					630	200465	600	8694.92
																																					631	200140	601	8627.38
																																					632	199815	602	8488.18
																																					633	199398	603	8333.14
																																					634	198859	604	8213.83
																																					635	198782	605	8056.48
																																					636	198856	606	7924.75
																																					637	199292	607	7742.18
																																					638	199714	608	7569.32
																																					639	200548	609	7380.93
																																					640	201135	610	7198.22
																																					641	201891	611	7069.92
																																					642	202711	612	6976.25
																																					643	203177	613	6853.16
																																					644	203825	614	6675.55
																																					645	204382	615	6621.3
																																					646	204938	616	6515.92
																																					647	205123	617	6467.44
																																					648	205167	618	6384.45
																																					649	205266	619	6332.27
																																					650	205266	620	6275.01
																																					651	205157	621	6203.42
																																					652	205313	622	6132.44
																																					653	205363	623	6064.48
																																					654	205342	624	5998.36
																																					655	205715	625	5877.42
																																					656	206420	626	5785.78
																																					657	207303	627	5627.33
																																					658	208736	628	5516.83
																																					659	210882	629	5423.67
																																					660	214003	630	5312.22
																																					661	217290	631	5218.59
																																					662	221781	632	5105
																																					663	226725	633	4984.97
																																					664	232656	634	4866.15
																																					665	238502	635	4806.81
																																					666	244740	636	4690.59
																																					667	250974	637	4569.01
																																					668	256933	638	4467.52
																																					669	261866	639	4412.81
																																					670	265926	640	4347.78
																																					671	268698	641	4282.75
																																					672	270843	642	4242.24
																																					673	272363	643	4183.33
																																					674	273257	644	4117.78
																																					675	273525	645	4065.42
																																					676	273167	646	4032.89
																																					677	272184	647	4010.97
																																					678	270574	648	3989.81
																																					679	268340	649	3945.75
																																					680	265479	650	3905.76
																																							651	3877.13
																																							652	3822.24
																																							653	3747.5
																																							654	3675.88
																																							655	3599.84
																																							656	3530.51
																																							657	3469.51
																																							658	3453.83
																																							659	3440.24
																																							660	3388.22
																																							661	3339.9
																																							662	3312.83
																																							663	3279.62
																																							664	3223.16
																																							665	3191.29
																																							666	3172.22
																																							667	3138.01
																																							668	3086.67
																																							669	3071.62
																																							670	3046.32
																																							671	3029.99
																																							672	3017.81
																																							673	3009.78
																																							674	3005.9
																																							675	3006.17
																																							676	3010.58
																																							677	3019.15
																																							678	3031.86
																																							679	3048.73
																																							680	3069.74
																																							--	--
																																							--	--
																																							--	--
																																							--	--
																																							--	--

## Sheet: Fig. 4
Fig.4c	Wavelength (nm)	0 s	3 s	10 s	30 s	120 s	Wavelength (nm)	0 s	30 s	120 s	600 s	1800 s	5400 s		Fig.4d	Time (s)	AB-SA	DAMB-SA	DAMB-SAB	DAMB-SAN
	750	0.0358	0.03535	0.03397	0.03526	0.03723	750	0.03723	0.03435	0.03702	0.03538	0.03715	0.03453			0	0.52556	0.22045	0.34795	0.36266
	749	0.03593	0.03551	0.03415	0.03537	0.0374	749	0.0374	0.03445	0.03719	0.03555	0.03727	0.03464			3	0.59799	0.2903	0.59351	0.37231
	748	0.03612	0.03573	0.03437	0.03559	0.0376	748	0.0376	0.03459	0.03735	0.03575	0.03751	0.03481			10	0.76494	0.38513	0.73249	0.36187
	747	0.03636	0.03602	0.03466	0.03583	0.03789	747	0.03789	0.03479	0.03754	0.03597	0.03776	0.035			30	0.80639	0.43227	0.81663	0.36606
	746	0.03653	0.03625	0.03491	0.03602	0.03816	746	0.03816	0.03498	0.0377	0.0362	0.03796	0.03517			120	0.82675	0.53024	0.8781	0.35986
	745	0.03672	0.03645	0.03515	0.03624	0.0384	745	0.0384	0.03518	0.03787	0.03641	0.03818	0.03536
	744	0.03682	0.03662	0.0353	0.03638	0.03867	744	0.03867	0.03537	0.03803	0.03656	0.03835	0.0355			0	0.82675	0.53024	0.8781	0.35986
	743	0.03697	0.03678	0.03548	0.03657	0.03894	743	0.03894	0.03559	0.03824	0.03686	0.03851	0.03566			30	0.75478	0.40248	0.85594	0.35548
	742	0.03704	0.03694	0.03563	0.03675	0.03915	742	0.03915	0.03573	0.03842	0.03703	0.03869	0.03581			120	0.65913	0.34728	0.85026	0.35407
	741	0.03723	0.03715	0.03583	0.03695	0.03938	741	0.03938	0.03603	0.03863	0.03723	0.03888	0.03603			600	0.57773	0.31124	0.82112	0.35379
	740	0.03744	0.0374	0.03607	0.03718	0.03957	740	0.03957	0.03631	0.03887	0.03742	0.03904	0.03624			1800	0.53479	0.30161	0.6842	0.35623
	739	0.03768	0.03773	0.03634	0.0374	0.03989	739	0.03989	0.0366	0.03912	0.0377	0.03928	0.0365			5400	0.53049	0.28758	0.42885	0.35428
	738	0.03796	0.03812	0.03665	0.03767	0.04026	738	0.04026	0.03696	0.0394	0.03795	0.03959	0.03686
	737	0.03824	0.03854	0.03698	0.03797	0.04057	737	0.04057	0.03731	0.03968	0.03817	0.0399	0.03723
	736	0.0385	0.03887	0.03724	0.03821	0.04079	736	0.04079	0.03759	0.03993	0.03835	0.04016	0.03749
	735	0.03879	0.0392	0.03756	0.03848	0.04098	735	0.04098	0.03787	0.04017	0.03864	0.04041	0.03778
	734	0.03915	0.03954	0.03785	0.03877	0.04122	734	0.04122	0.03819	0.04044	0.03893	0.04072	0.03809
	733	0.03948	0.03982	0.03807	0.03902	0.0414	733	0.0414	0.03838	0.04068	0.03914	0.04092	0.03834
	732	0.03982	0.04016	0.03829	0.03927	0.04164	732	0.04164	0.03863	0.04095	0.0394	0.04114	0.0386
	731	0.04018	0.04048	0.03853	0.03951	0.04182	731	0.04182	0.03882	0.04121	0.03964	0.04132	0.03883
	730	0.04064	0.04087	0.03889	0.03984	0.0421	730	0.0421	0.03908	0.04153	0.0399	0.0416	0.03915
	729	0.04109	0.04123	0.03924	0.04019	0.04234	729	0.04234	0.0394	0.04186	0.04021	0.04193	0.03945
	728	0.04152	0.04155	0.03953	0.04046	0.04259	728	0.04259	0.03966	0.04215	0.04048	0.04224	0.0397
	727	0.04198	0.04195	0.03993	0.0408	0.04291	727	0.04291	0.04002	0.0425	0.04075	0.04255	0.04001
	726	0.04242	0.04231	0.04028	0.0411	0.04323	726	0.04323	0.04034	0.04287	0.041	0.04285	0.04033
	725	0.04286	0.04264	0.04059	0.04145	0.04355	725	0.04355	0.04066	0.04328	0.04128	0.04313	0.04068
	724	0.04321	0.04292	0.04082	0.04176	0.04384	724	0.04384	0.04091	0.0436	0.04151	0.04342	0.04098
	723	0.04352	0.04316	0.041	0.042	0.04406	723	0.04406	0.04115	0.0439	0.04175	0.04366	0.04125
	722	0.04382	0.04338	0.04117	0.04228	0.04429	722	0.04429	0.04134	0.04415	0.04194	0.04386	0.04156
	721	0.04418	0.0436	0.04141	0.04255	0.04453	721	0.04453	0.0416	0.04445	0.04216	0.04404	0.04188
	720	0.04445	0.0438	0.04167	0.04274	0.04477	720	0.04477	0.04183	0.04469	0.04239	0.04422	0.04217
	719	0.04471	0.04402	0.04194	0.04292	0.04507	719	0.04507	0.04202	0.04489	0.04264	0.04443	0.04249
	718	0.04493	0.04431	0.04219	0.04311	0.04527	718	0.04527	0.04222	0.04507	0.0428	0.04461	0.04276
	717	0.04513	0.04464	0.04245	0.04335	0.04544	717	0.04544	0.04242	0.04529	0.04298	0.0448	0.04301
	716	0.0453	0.04494	0.04269	0.04352	0.04559	716	0.04559	0.04256	0.04548	0.04317	0.04497	0.04325
	715	0.04543	0.04519	0.04288	0.04368	0.04573	715	0.04573	0.04267	0.04566	0.04337	0.04512	0.04358
	714	0.04572	0.04547	0.04307	0.04395	0.04596	714	0.04596	0.04289	0.04594	0.04361	0.04534	0.04402
	713	0.04601	0.04572	0.04327	0.04424	0.04622	713	0.04622	0.04312	0.04622	0.04389	0.04555	0.04446
	712	0.04632	0.046	0.04354	0.04455	0.04652	712	0.04652	0.04341	0.04648	0.04424	0.04582	0.04489
	711	0.04673	0.0463	0.04392	0.04495	0.04687	711	0.04687	0.04376	0.04678	0.0446	0.04618	0.04541
	710	0.04712	0.0466	0.04433	0.04535	0.04726	710	0.04726	0.04415	0.04709	0.04498	0.04657	0.04593
	709	0.04747	0.04693	0.04474	0.04574	0.04758	709	0.04758	0.04455	0.04739	0.04537	0.04694	0.04639
	708	0.04782	0.04734	0.04516	0.04617	0.04797	708	0.04797	0.04499	0.04778	0.04574	0.04734	0.04688
	707	0.04819	0.04779	0.04564	0.04666	0.0484	707	0.0484	0.04545	0.04824	0.04612	0.04776	0.04741
	706	0.04856	0.04823	0.04606	0.04716	0.04884	706	0.04884	0.04589	0.04872	0.04654	0.04822	0.04796
	705	0.04891	0.04864	0.04641	0.04764	0.04926	705	0.04926	0.04628	0.04916	0.04695	0.04864	0.04846
	704	0.04921	0.04899	0.04673	0.04806	0.04963	704	0.04963	0.04664	0.04955	0.04731	0.04905	0.04891
	703	0.04951	0.04932	0.04705	0.04844	0.05003	703	0.05003	0.04702	0.04997	0.04769	0.04939	0.04939
	702	0.04985	0.04961	0.04743	0.04885	0.05043	702	0.05043	0.04739	0.05034	0.04807	0.0497	0.04982
	701	0.05014	0.04988	0.04781	0.04917	0.05076	701	0.05076	0.04775	0.05066	0.0484	0.05	0.05015
	700	0.05044	0.05018	0.04819	0.04948	0.0511	700	0.0511	0.04811	0.05099	0.04875	0.05033	0.05046
	699	0.05075	0.05053	0.0486	0.04982	0.05147	699	0.05147	0.04848	0.05133	0.04908	0.05065	0.05075
	698	0.05106	0.05096	0.04902	0.0502	0.05183	698	0.05183	0.0489	0.0517	0.04941	0.05098	0.05102
	697	0.05137	0.05137	0.04944	0.05055	0.05218	697	0.05218	0.04926	0.05211	0.04976	0.05132	0.0513
	696	0.05165	0.05168	0.04975	0.05078	0.0525	696	0.0525	0.04954	0.05246	0.05006	0.05161	0.0516
	695	0.05199	0.05197	0.05005	0.05102	0.05285	695	0.05285	0.04987	0.05282	0.05038	0.05199	0.05192
	694	0.05245	0.0523	0.05045	0.05135	0.05326	694	0.05326	0.05026	0.05322	0.05075	0.05251	0.05223
	693	0.05288	0.05262	0.05084	0.05169	0.05363	693	0.05363	0.05065	0.05359	0.05108	0.05304	0.05248
	692	0.0533	0.05297	0.05127	0.05204	0.054	692	0.054	0.05103	0.05395	0.05142	0.0536	0.05275
	691	0.05373	0.05333	0.05171	0.05245	0.05439	691	0.05439	0.05143	0.05436	0.05179	0.05418	0.05303
	690	0.05412	0.05373	0.05213	0.05288	0.05474	690	0.05474	0.05183	0.05477	0.05217	0.05473	0.05323
	689	0.05451	0.05417	0.05254	0.05331	0.0551	689	0.0551	0.05224	0.05522	0.05257	0.05527	0.05343
	688	0.05488	0.05464	0.05293	0.05373	0.05548	688	0.05548	0.05263	0.05566	0.05293	0.05581	0.05367
	687	0.05526	0.05504	0.05332	0.05417	0.05588	687	0.05588	0.05298	0.05606	0.05333	0.05631	0.05393
	686	0.05568	0.05543	0.05371	0.05461	0.05633	686	0.05633	0.05334	0.05649	0.05377	0.05682	0.05426
	685	0.05611	0.05585	0.05411	0.05506	0.05676	685	0.05676	0.05371	0.05692	0.0542	0.05733	0.05461
	684	0.05651	0.05623	0.05449	0.0555	0.05714	684	0.05714	0.05406	0.0573	0.05459	0.0578	0.05497
	683	0.05693	0.05661	0.05487	0.05593	0.05752	683	0.05752	0.0544	0.05766	0.05502	0.05827	0.05536
	682	0.05737	0.05703	0.05528	0.05639	0.05792	682	0.05792	0.05477	0.05804	0.05542	0.05873	0.05575
	681	0.05781	0.05749	0.0557	0.05685	0.05836	681	0.05836	0.05518	0.05846	0.05581	0.05918	0.05621
	680	0.05826	0.05797	0.0561	0.05734	0.05883	680	0.05883	0.05563	0.05889	0.05626	0.05964	0.0567
	679	0.05869	0.05846	0.05653	0.05784	0.05933	679	0.05933	0.05608	0.05928	0.05672	0.06006	0.05717
	678	0.05914	0.05897	0.05703	0.05832	0.05982	678	0.05982	0.05652	0.05972	0.0572	0.06047	0.05762
	677	0.05961	0.05944	0.05749	0.05873	0.06031	677	0.06031	0.05692	0.06016	0.05766	0.06084	0.05804
	676	0.06003	0.05985	0.05789	0.05908	0.06077	676	0.06077	0.0573	0.06058	0.05807	0.06121	0.05845
	675	0.06046	0.06028	0.05833	0.05947	0.06122	675	0.06122	0.05771	0.06103	0.05849	0.06167	0.05888
	674	0.0609	0.06069	0.05876	0.05987	0.06162	674	0.06162	0.05809	0.06148	0.05887	0.0621	0.05929
	673	0.0613	0.06109	0.05915	0.06026	0.06198	673	0.06198	0.05843	0.06191	0.05921	0.06244	0.05968
	672	0.06167	0.06151	0.05956	0.06069	0.06235	672	0.06235	0.05875	0.06234	0.05956	0.06275	0.06005
	671	0.06202	0.06193	0.05994	0.06115	0.06275	671	0.06275	0.05907	0.0628	0.05993	0.06302	0.0604
	670	0.06236	0.06236	0.06031	0.0616	0.06317	670	0.06317	0.05942	0.06325	0.0603	0.06329	0.06076
	669	0.06273	0.06278	0.06067	0.06201	0.06363	669	0.06363	0.05979	0.06365	0.06067	0.06357	0.06114
	668	0.06311	0.06319	0.06109	0.06242	0.06411	668	0.06411	0.06017	0.06406	0.06107	0.06389	0.06155
	667	0.06352	0.06356	0.06156	0.06286	0.06458	667	0.06458	0.06053	0.06449	0.06148	0.06419	0.06198
	666	0.06394	0.06389	0.06203	0.06328	0.06502	666	0.06502	0.06089	0.06491	0.06186	0.0645	0.06242
	665	0.06434	0.06426	0.0625	0.0637	0.06542	665	0.06542	0.06128	0.06531	0.06222	0.06485	0.06282
	664	0.06479	0.06465	0.06297	0.06413	0.06583	664	0.06583	0.0617	0.06574	0.06262	0.06526	0.06324
	663	0.06528	0.06511	0.06342	0.06458	0.06628	663	0.06628	0.06216	0.06621	0.06303	0.06571	0.06369
	662	0.06579	0.06562	0.06384	0.06505	0.06674	662	0.06674	0.06263	0.06671	0.06341	0.06615	0.06416
	661	0.06626	0.06608	0.06426	0.06551	0.06719	661	0.06719	0.0631	0.06713	0.06382	0.06656	0.06458
	660	0.0667	0.06656	0.0647	0.06596	0.06762	660	0.06762	0.06356	0.06752	0.06427	0.06698	0.06499
	659	0.06718	0.06706	0.06518	0.06644	0.06811	659	0.06811	0.06406	0.06795	0.06474	0.06747	0.06544
	658	0.06768	0.06757	0.06568	0.06692	0.06863	658	0.06863	0.0646	0.06843	0.06522	0.06799	0.06589
	657	0.06817	0.06803	0.06613	0.06739	0.06911	657	0.06911	0.0651	0.0689	0.0657	0.06847	0.06634
	656	0.06864	0.06849	0.06658	0.06785	0.06958	656	0.06958	0.06562	0.06938	0.06616	0.06899	0.0668
	655	0.06912	0.06898	0.06707	0.06835	0.07003	655	0.07003	0.06608	0.06987	0.06663	0.06952	0.06725
	654	0.06961	0.06947	0.0675	0.06883	0.07044	654	0.07044	0.06651	0.07036	0.06704	0.06998	0.06766
	653	0.0701	0.06999	0.06793	0.06935	0.0709	653	0.0709	0.06695	0.07086	0.06747	0.07045	0.06808
	652	0.07059	0.0705	0.06836	0.06989	0.07139	652	0.07139	0.06738	0.07138	0.0679	0.07091	0.06851
	651	0.07106	0.07098	0.06875	0.07041	0.0719	651	0.0719	0.06779	0.07187	0.06834	0.07137	0.06897
	650	0.07154	0.07148	0.06919	0.07089	0.07243	650	0.07243	0.06824	0.07234	0.06879	0.07188	0.06944
	649	0.07202	0.07198	0.06966	0.07137	0.07296	649	0.07296	0.0687	0.07281	0.06927	0.07241	0.06988
	648	0.07248	0.07245	0.07019	0.0719	0.07349	648	0.07349	0.06915	0.07331	0.06978	0.07293	0.07035
	647	0.07296	0.07289	0.07074	0.07244	0.07399	647	0.07399	0.06958	0.07379	0.07027	0.07344	0.07082
	646	0.07349	0.07336	0.07131	0.07295	0.07449	646	0.07449	0.07005	0.07428	0.07077	0.07398	0.0713
	645	0.07402	0.07389	0.07185	0.07348	0.07498	645	0.07498	0.07054	0.0748	0.07125	0.07455	0.07177
	644	0.07457	0.07441	0.07235	0.07401	0.07547	644	0.07547	0.07103	0.07535	0.07172	0.07515	0.07225
	643	0.07514	0.07493	0.0728	0.07454	0.07597	643	0.07597	0.07151	0.0759	0.07218	0.07572	0.07274
	642	0.07571	0.07542	0.07323	0.07504	0.07647	642	0.07647	0.07195	0.07639	0.07264	0.07624	0.07322
	641	0.07624	0.07589	0.07369	0.07548	0.07693	641	0.07693	0.07238	0.07683	0.07309	0.07671	0.07368
	640	0.07678	0.07638	0.07418	0.07592	0.07742	640	0.07742	0.07283	0.07729	0.07353	0.0772	0.07419
	639	0.07735	0.07688	0.07468	0.07641	0.07794	639	0.07794	0.07334	0.0778	0.074	0.07776	0.07472
	638	0.07789	0.07734	0.07519	0.07691	0.07845	638	0.07845	0.07385	0.07832	0.07447	0.07829	0.0752
	637	0.07846	0.0778	0.07571	0.07742	0.07893	637	0.07893	0.07437	0.07886	0.07496	0.07878	0.07568
	636	0.07908	0.0783	0.07624	0.07794	0.07944	636	0.07944	0.07489	0.0794	0.07548	0.07928	0.07616
	635	0.07971	0.07882	0.07676	0.07845	0.07994	635	0.07994	0.07538	0.07996	0.07594	0.07977	0.07667
	634	0.08035	0.07935	0.07721	0.07897	0.08043	634	0.08043	0.07585	0.08051	0.07639	0.08022	0.07717
	633	0.08098	0.07987	0.07767	0.0795	0.081	633	0.081	0.07634	0.08107	0.0769	0.08066	0.0777
	632	0.08156	0.08035	0.07812	0.08003	0.08155	632	0.08155	0.07683	0.08157	0.07741	0.08106	0.07826
	631	0.08211	0.08085	0.0786	0.08054	0.08209	631	0.08209	0.07731	0.08202	0.0779	0.08143	0.07884
	630	0.08268	0.0814	0.07913	0.08108	0.08267	630	0.08267	0.07782	0.08252	0.07844	0.08186	0.07943
	629	0.08316	0.0819	0.07966	0.08164	0.08324	629	0.08324	0.07834	0.08303	0.07898	0.08228	0.08002
	628	0.08362	0.0824	0.08024	0.08225	0.08381	628	0.08381	0.07888	0.08357	0.07953	0.08273	0.08064
	627	0.08408	0.08291	0.08083	0.08282	0.08436	627	0.08436	0.07938	0.08411	0.08005	0.0832	0.08121
	626	0.08458	0.08343	0.08137	0.0834	0.08492	626	0.08492	0.07991	0.08466	0.08054	0.08367	0.08175
	625	0.08507	0.08398	0.0819	0.08401	0.0855	625	0.0855	0.08048	0.08521	0.081	0.0842	0.08226
	624	0.08555	0.08451	0.0824	0.08457	0.08602	624	0.08602	0.08105	0.08573	0.0815	0.08472	0.08276
	623	0.08605	0.08504	0.08291	0.08516	0.08659	623	0.08659	0.08166	0.08623	0.082	0.0852	0.08335
	622	0.08653	0.08556	0.08341	0.08572	0.08715	622	0.08715	0.08228	0.08672	0.08249	0.0857	0.08394
	621	0.08698	0.08609	0.08397	0.08628	0.08768	621	0.08768	0.08292	0.08723	0.08296	0.08618	0.08453
	620	0.08744	0.08662	0.08454	0.08686	0.08824	620	0.08824	0.0836	0.08778	0.08342	0.0867	0.08515
	619	0.08791	0.08712	0.08512	0.08746	0.0888	619	0.0888	0.08433	0.08836	0.08392	0.08728	0.08577
	618	0.08837	0.08763	0.08568	0.08805	0.08934	618	0.08934	0.08502	0.08894	0.08442	0.08781	0.08634
	617	0.08892	0.08818	0.08628	0.08871	0.08994	617	0.08994	0.08572	0.08956	0.08495	0.08837	0.08694
	616	0.0895	0.08877	0.08688	0.08935	0.09058	616	0.09058	0.08643	0.09018	0.08546	0.08896	0.08755
	615	0.09006	0.08938	0.08744	0.08995	0.09123	615	0.09123	0.0871	0.09078	0.08595	0.08952	0.08817
	614	0.0906	0.08993	0.08796	0.09053	0.09183	614	0.09183	0.08771	0.09129	0.08646	0.09004	0.08875
	613	0.09111	0.0905	0.08853	0.09112	0.09251	613	0.09251	0.08833	0.09182	0.08701	0.09056	0.08936
	612	0.0916	0.09106	0.08911	0.09173	0.09317	612	0.09317	0.08891	0.09235	0.08753	0.09103	0.08999
	611	0.0921	0.09162	0.08973	0.09234	0.09385	611	0.09385	0.08945	0.09291	0.08808	0.09151	0.0906
	610	0.0926	0.09214	0.09035	0.09295	0.09454	610	0.09454	0.08995	0.09349	0.08861	0.09201	0.09119
	609	0.09303	0.09265	0.09098	0.09357	0.09522	609	0.09522	0.09043	0.09409	0.08917	0.0925	0.09176
	608	0.09352	0.09318	0.09162	0.09424	0.09594	608	0.09594	0.0909	0.0947	0.08973	0.09302	0.09229
	607	0.09403	0.09373	0.09224	0.09492	0.09668	607	0.09668	0.09134	0.09531	0.09026	0.09353	0.09276
	606	0.09458	0.09432	0.09288	0.09566	0.09749	606	0.09749	0.09184	0.09594	0.0908	0.09408	0.0932
	605	0.09514	0.09495	0.09355	0.09644	0.09834	605	0.09834	0.09241	0.09657	0.09139	0.09471	0.09365
	604	0.09568	0.09558	0.09425	0.09724	0.09919	604	0.09919	0.09299	0.09722	0.09201	0.0953	0.09415
	603	0.09623	0.09618	0.09498	0.09808	0.10012	603	0.10012	0.09363	0.09785	0.0926	0.09583	0.09471
	602	0.09679	0.09678	0.09572	0.09895	0.10105	602	0.10105	0.09429	0.09851	0.09317	0.09639	0.09526
	601	0.09738	0.09741	0.09653	0.09988	0.102	601	0.102	0.09501	0.0992	0.09375	0.09697	0.09581
	600	0.09797	0.09802	0.09734	0.10084	0.10297	600	0.10297	0.09573	0.09993	0.09433	0.09754	0.09635
	599	0.09853	0.09861	0.09817	0.10184	0.10401	599	0.10401	0.09648	0.10064	0.0949	0.09814	0.09686
	598	0.09913	0.09927	0.09906	0.10291	0.10513	598	0.10513	0.09734	0.10143	0.09551	0.09873	0.09735
	597	0.09974	0.09998	0.09996	0.10407	0.10635	597	0.10635	0.09827	0.10222	0.09611	0.09939	0.09786
	596	0.10036	0.10067	0.10089	0.10522	0.10765	596	0.10765	0.09925	0.10299	0.0967	0.10005	0.09834
	595	0.10092	0.10135	0.10184	0.10641	0.10899	595	0.10899	0.10024	0.10372	0.09729	0.10068	0.09881
	594	0.10145	0.10201	0.10285	0.1077	0.1104	594	0.1104	0.10127	0.10442	0.0979	0.10129	0.09932
	593	0.10199	0.10271	0.10395	0.1091	0.11195	593	0.11195	0.10236	0.10524	0.09852	0.10188	0.09987
	592	0.10252	0.10339	0.10504	0.11056	0.11353	592	0.11353	0.10348	0.10607	0.09911	0.1024	0.10043
	591	0.10307	0.10407	0.1062	0.11211	0.11525	591	0.11525	0.10465	0.10692	0.09976	0.10298	0.10099
	590	0.1036	0.10475	0.10745	0.11376	0.11714	590	0.11714	0.10586	0.10783	0.10038	0.10356	0.10156
	589	0.10409	0.10548	0.10875	0.11553	0.1192	589	0.1192	0.10712	0.10876	0.10104	0.10413	0.10213
	588	0.10458	0.10621	0.11015	0.11747	0.12147	588	0.12147	0.10851	0.10977	0.10168	0.10472	0.10268
	587	0.10512	0.10702	0.11168	0.11958	0.12399	587	0.12399	0.11002	0.11083	0.10234	0.10533	0.10323
	586	0.10566	0.10783	0.11332	0.12187	0.12675	586	0.12675	0.11162	0.11194	0.10301	0.10593	0.10376
	585	0.10622	0.10875	0.11514	0.1244	0.12978	585	0.12978	0.1134	0.11314	0.10374	0.10661	0.10435
	584	0.10676	0.10966	0.1171	0.12712	0.13301	584	0.13301	0.11527	0.1144	0.10444	0.10718	0.10491
	583	0.1073	0.11056	0.11923	0.13007	0.13652	583	0.13652	0.11731	0.11571	0.10511	0.10776	0.10551
	582	0.10789	0.11147	0.12155	0.1333	0.14033	582	0.14033	0.11955	0.11716	0.10582	0.10837	0.10613
	581	0.10851	0.11243	0.1241	0.13687	0.14449	581	0.14449	0.12203	0.11873	0.10656	0.10901	0.10673
	580	0.10915	0.11345	0.12689	0.1408	0.14912	580	0.14912	0.12476	0.12046	0.10733	0.10965	0.10733
	579	0.10982	0.11459	0.12991	0.14508	0.1542	579	0.1542	0.12782	0.12226	0.10815	0.11034	0.10794
	578	0.11054	0.11583	0.13323	0.14981	0.15977	578	0.15977	0.13119	0.12424	0.10906	0.11106	0.10854
	577	0.11127	0.11721	0.1369	0.15504	0.16589	577	0.16589	0.1349	0.12639	0.11002	0.11184	0.10917
	576	0.11199	0.11861	0.14097	0.16076	0.1726	576	0.1726	0.13896	0.1287	0.11104	0.11259	0.10981
	575	0.11266	0.12014	0.14542	0.16702	0.17989	575	0.17989	0.14338	0.13123	0.11211	0.11341	0.11051
	574	0.11337	0.12175	0.15027	0.17384	0.18774	574	0.18774	0.14816	0.13399	0.11323	0.11416	0.11122
	573	0.11414	0.12348	0.15558	0.18122	0.19624	573	0.19624	0.15334	0.13698	0.11441	0.11493	0.11198
	572	0.11489	0.12533	0.16135	0.18924	0.20542	572	0.20542	0.15895	0.14022	0.11566	0.11571	0.11274
	571	0.11565	0.1274	0.1677	0.19801	0.2154	571	0.2154	0.16505	0.1437	0.11705	0.11661	0.11355
	570	0.11631	0.12957	0.17452	0.2074	0.2261	570	0.2261	0.17156	0.14745	0.11839	0.11746	0.11429
	569	0.11695	0.13197	0.18188	0.21747	0.23757	569	0.23757	0.17855	0.1515	0.11985	0.11835	0.11505
	568	0.1176	0.1345	0.18985	0.22829	0.24974	568	0.24974	0.18602	0.15585	0.12137	0.11924	0.11583
	567	0.11831	0.13721	0.19842	0.23979	0.26264	567	0.26264	0.19398	0.16049	0.12295	0.12014	0.1166
	566	0.119	0.14016	0.20759	0.25203	0.27627	566	0.27627	0.20241	0.16549	0.12464	0.1211	0.1174
	565	0.1197	0.14338	0.21734	0.26493	0.29055	565	0.29055	0.21133	0.17082	0.12644	0.12214	0.11825
	564	0.12041	0.14679	0.22765	0.27847	0.30543	564	0.30543	0.22071	0.17645	0.12827	0.12315	0.11909
	563	0.12114	0.15048	0.23854	0.29259	0.32088	563	0.32088	0.23059	0.18246	0.13023	0.12424	0.12002
	562	0.12189	0.15439	0.24997	0.30727	0.33678	562	0.33678	0.2409	0.18878	0.13227	0.12529	0.12091
	561	0.1226	0.15858	0.26192	0.32243	0.35307	561	0.35307	0.2516	0.19539	0.13438	0.12639	0.1218
	560	0.12335	0.16303	0.27431	0.33802	0.36967	560	0.36967	0.2626	0.20231	0.13658	0.12749	0.12268
	559	0.12408	0.16778	0.28711	0.35392	0.38644	559	0.38644	0.27392	0.20949	0.13889	0.1286	0.12356
	558	0.12476	0.17277	0.30037	0.37011	0.40339	558	0.40339	0.28544	0.21694	0.14125	0.12975	0.12445
	557	0.12553	0.17809	0.314	0.38658	0.42044	557	0.42044	0.2972	0.22464	0.14377	0.13102	0.12545
	556	0.12629	0.18366	0.32789	0.40315	0.43745	556	0.43745	0.30903	0.23252	0.14636	0.13233	0.12651
	555	0.1271	0.18951	0.34196	0.41979	0.45431	555	0.45431	0.32091	0.24051	0.14905	0.13371	0.12764
	554	0.12794	0.19557	0.35614	0.43631	0.47093	554	0.47093	0.33267	0.24852	0.15177	0.13504	0.12875
	553	0.12878	0.20189	0.37037	0.45271	0.48728	553	0.48728	0.34435	0.2565	0.15451	0.13642	0.12986
	552	0.1296	0.20838	0.38456	0.46892	0.50327	552	0.50327	0.35592	0.2645	0.15724	0.1378	0.13098
	551	0.13039	0.21508	0.3986	0.48483	0.51883	551	0.51883	0.36723	0.27237	0.15996	0.13921	0.13212
	550	0.13115	0.22179	0.41242	0.50021	0.53384	550	0.53384	0.37817	0.28013	0.16261	0.14055	0.1332
	549	0.132	0.22863	0.42594	0.51517	0.5483	549	0.5483	0.38881	0.28775	0.1653	0.14192	0.13436
	548	0.13287	0.23536	0.43908	0.52949	0.56202	548	0.56202	0.39904	0.29512	0.16794	0.14323	0.13554
	547	0.13379	0.24206	0.45167	0.54317	0.57511	547	0.57511	0.40884	0.30228	0.17053	0.14459	0.13671
	546	0.13479	0.24873	0.46365	0.55607	0.5875	546	0.5875	0.41819	0.30919	0.17312	0.14602	0.13796
	545	0.13576	0.25517	0.47482	0.56807	0.59901	545	0.59901	0.42699	0.3157	0.17563	0.14744	0.13915
	544	0.13675	0.26138	0.48526	0.57924	0.60968	544	0.60968	0.43522	0.32193	0.17807	0.14885	0.14037
	543	0.13767	0.26724	0.49489	0.58942	0.61939	543	0.61939	0.44284	0.32783	0.18044	0.15023	0.14155
	542	0.13857	0.27271	0.50363	0.59864	0.62814	542	0.62814	0.44986	0.33334	0.18267	0.15149	0.14265
	541	0.13941	0.27776	0.51149	0.60687	0.63599	541	0.63599	0.45622	0.33849	0.18475	0.15267	0.14369
	540	0.14027	0.2824	0.51852	0.61425	0.64299	540	0.64299	0.46205	0.34339	0.18676	0.15383	0.14469
	539	0.14108	0.28672	0.52486	0.62082	0.64926	539	0.64926	0.46742	0.34798	0.18869	0.15496	0.1457
	538	0.1419	0.29066	0.53053	0.62677	0.65494	538	0.65494	0.47231	0.35231	0.19057	0.1561	0.14669
	537	0.14277	0.2944	0.53565	0.63223	0.6601	537	0.6601	0.47685	0.35642	0.1925	0.15729	0.14773
	536	0.14366	0.29799	0.54038	0.63726	0.66488	536	0.66488	0.4811	0.36038	0.19442	0.15855	0.14879
	535	0.14458	0.30146	0.54479	0.64195	0.66937	535	0.66937	0.48511	0.36415	0.19632	0.15978	0.14985
	534	0.14541	0.30479	0.54893	0.64625	0.67359	534	0.67359	0.48885	0.36777	0.19813	0.16096	0.15085
	533	0.14628	0.30806	0.5529	0.65043	0.67759	533	0.67759	0.49249	0.37131	0.19988	0.16215	0.15184
	532	0.14716	0.31129	0.55677	0.6545	0.68151	532	0.68151	0.49604	0.37487	0.20165	0.16331	0.15288
	531	0.14803	0.31447	0.5605	0.65841	0.68534	531	0.68534	0.49952	0.37839	0.20341	0.1645	0.15392
	530	0.14894	0.31761	0.56419	0.66219	0.68907	530	0.68907	0.50297	0.38194	0.20517	0.1657	0.15495
	529	0.14989	0.32076	0.56776	0.66597	0.6928	529	0.6928	0.50643	0.38554	0.207	0.16695	0.15606
	528	0.15088	0.32387	0.57125	0.66962	0.6965	528	0.6965	0.50988	0.38919	0.20889	0.16824	0.15714
	527	0.15189	0.32699	0.5746	0.67322	0.70027	527	0.70027	0.51331	0.39289	0.21084	0.16962	0.15825
	526	0.15297	0.33013	0.57787	0.67666	0.70392	526	0.70392	0.51675	0.39665	0.21288	0.17105	0.15944
	525	0.15403	0.33328	0.58107	0.68003	0.70754	525	0.70754	0.52013	0.40044	0.21493	0.17247	0.1606
	524	0.15515	0.33645	0.58428	0.68338	0.71116	524	0.71116	0.52351	0.40438	0.21705	0.17394	0.16183
	523	0.15628	0.33965	0.5874	0.68666	0.7147	523	0.7147	0.52693	0.40844	0.21921	0.17543	0.16308
	522	0.15748	0.34296	0.59052	0.68992	0.71823	522	0.71823	0.53039	0.41259	0.2214	0.17689	0.16431
	521	0.15876	0.34638	0.59375	0.69324	0.72183	521	0.72183	0.53394	0.41689	0.22366	0.17836	0.16562
	520	0.16012	0.34997	0.59716	0.69669	0.72549	520	0.72549	0.53765	0.42141	0.22605	0.17993	0.16705
	519	0.16152	0.35378	0.60078	0.70029	0.72932	519	0.72932	0.54144	0.42608	0.22852	0.18157	0.16861
	518	0.16299	0.35784	0.60463	0.70418	0.73326	518	0.73326	0.54541	0.43087	0.23116	0.18333	0.17024
	517	0.16453	0.36228	0.60885	0.70833	0.73742	517	0.73742	0.54955	0.43581	0.23392	0.18524	0.17199
	516	0.16619	0.36706	0.6134	0.71268	0.74172	516	0.74172	0.55387	0.44086	0.2368	0.1873	0.17389
	515	0.16799	0.37212	0.61821	0.71723	0.7461	515	0.7461	0.55834	0.446	0.23973	0.18941	0.17591
	514	0.16978	0.37739	0.62323	0.72193	0.75051	514	0.75051	0.56289	0.45118	0.2427	0.19158	0.17802
	513	0.17174	0.38288	0.62845	0.72677	0.75493	513	0.75493	0.56748	0.45641	0.24573	0.19385	0.18022
	512	0.17378	0.3885	0.63382	0.73165	0.75932	512	0.75932	0.57219	0.46168	0.24881	0.19622	0.18255
	511	0.17591	0.39421	0.63918	0.73653	0.76354	511	0.76354	0.57693	0.46686	0.25196	0.1987	0.185
	510	0.17805	0.39991	0.64454	0.7413	0.76766	510	0.76766	0.58156	0.47192	0.25506	0.2012	0.18746
	509	0.18022	0.40554	0.64977	0.746	0.77162	509	0.77162	0.58609	0.47681	0.25821	0.20379	0.18997
	508	0.18245	0.41105	0.65482	0.75052	0.77539	508	0.77539	0.59057	0.48153	0.26135	0.20648	0.1925
	507	0.18473	0.41644	0.65971	0.75482	0.77891	507	0.77891	0.59486	0.48603	0.26445	0.20918	0.19506
	506	0.1871	0.42164	0.66447	0.75897	0.78217	506	0.78217	0.59892	0.49032	0.26752	0.21193	0.19768
	505	0.18951	0.42663	0.66901	0.76287	0.78517	505	0.78517	0.60275	0.49435	0.27053	0.21469	0.20032
	504	0.19199	0.43129	0.67318	0.76645	0.7879	504	0.7879	0.60637	0.49817	0.27348	0.2175	0.20297
	503	0.19449	0.43564	0.67699	0.76969	0.79029	503	0.79029	0.60971	0.5017	0.27631	0.22025	0.20563
	502	0.1971	0.43973	0.68052	0.77268	0.79247	502	0.79247	0.61283	0.50502	0.27907	0.22301	0.20832
	501	0.19971	0.44348	0.68372	0.77534	0.79437	501	0.79437	0.61569	0.50806	0.28173	0.22573	0.21101
	500	0.20233	0.44692	0.68666	0.77778	0.79605	500	0.79605	0.61829	0.51086	0.28435	0.22847	0.21371
	499	0.20493	0.45008	0.68931	0.77998	0.7976	499	0.7976	0.62066	0.5134	0.28685	0.23123	0.21637
	498	0.20749	0.453	0.69175	0.78201	0.79892	498	0.79892	0.62286	0.5157	0.2893	0.23396	0.219
	497	0.21012	0.45578	0.69405	0.78381	0.80015	497	0.80015	0.62489	0.51787	0.29167	0.23668	0.22162
	496	0.21282	0.45834	0.69615	0.78549	0.80123	496	0.80123	0.62681	0.51987	0.29401	0.23941	0.22425
	495	0.21556	0.46072	0.69804	0.78706	0.8022	495	0.8022	0.62857	0.52177	0.2963	0.2421	0.2269
	494	0.21822	0.46293	0.69973	0.78845	0.80302	494	0.80302	0.63013	0.52355	0.29852	0.24475	0.2295
	493	0.22094	0.46501	0.70124	0.78965	0.80371	493	0.80371	0.63157	0.52525	0.30069	0.24737	0.23208
	492	0.22361	0.46692	0.70261	0.79076	0.80428	492	0.80428	0.63294	0.52691	0.30286	0.24993	0.23468
	491	0.22623	0.46871	0.70378	0.79174	0.80476	491	0.80476	0.63422	0.52847	0.30502	0.25242	0.23723
	490	0.22871	0.47032	0.70482	0.79253	0.80517	490	0.80517	0.63537	0.52992	0.30707	0.25485	0.23969
	489	0.23116	0.47185	0.70573	0.79329	0.80551	489	0.80551	0.6365	0.53136	0.30913	0.25729	0.24211
	488	0.23358	0.47332	0.70655	0.7939	0.80579	488	0.80579	0.63753	0.5328	0.31113	0.2597	0.24445
	487	0.23599	0.47478	0.70733	0.79447	0.80606	487	0.80606	0.63837	0.53422	0.31314	0.26206	0.24675
	486	0.23834	0.47625	0.70798	0.79496	0.80629	486	0.80629	0.63911	0.53564	0.31515	0.26438	0.24903
	485	0.24065	0.47769	0.70846	0.79531	0.80641	485	0.80641	0.6398	0.53703	0.31708	0.26663	0.25128
	484	0.24292	0.47912	0.70874	0.79548	0.8065	484	0.8065	0.64035	0.5384	0.31889	0.2688	0.25345
	483	0.24514	0.48058	0.70892	0.79556	0.80651	483	0.80651	0.64072	0.53973	0.32059	0.27087	0.25556
	482	0.24735	0.48212	0.70906	0.79563	0.80658	482	0.80658	0.641	0.54106	0.32226	0.27294	0.25761
	481	0.2495	0.48369	0.70918	0.79562	0.80669	481	0.80669	0.64128	0.54229	0.32385	0.27498	0.25957
	480	0.25165	0.48535	0.70933	0.7956	0.80687	480	0.80687	0.6415	0.54344	0.32536	0.27699	0.26149
	479	0.25373	0.48707	0.70946	0.79553	0.80712	479	0.80712	0.64165	0.54458	0.32676	0.27894	0.26335
	478	0.25581	0.48891	0.70971	0.79556	0.80739	478	0.80739	0.64183	0.54569	0.32815	0.28094	0.26523
	477	0.25794	0.49086	0.71002	0.79559	0.80776	477	0.80776	0.64201	0.54678	0.32953	0.28298	0.26712
	476	0.26008	0.49282	0.71035	0.79573	0.80813	476	0.80813	0.64219	0.54785	0.3309	0.28502	0.269
	475	0.26221	0.49477	0.71064	0.79585	0.80846	475	0.80846	0.64229	0.54883	0.3322	0.287	0.27088
	474	0.26431	0.49668	0.71093	0.79591	0.80877	474	0.80877	0.64236	0.54971	0.3335	0.28896	0.27276
	473	0.26644	0.49849	0.71125	0.796	0.80909	473	0.80909	0.64248	0.55053	0.3348	0.29092	0.27468
	472	0.26859	0.50013	0.71154	0.79606	0.80933	472	0.80933	0.64257	0.55124	0.3361	0.29285	0.2766
	471	0.27078	0.50166	0.71178	0.79607	0.80948	471	0.80948	0.64266	0.55178	0.33739	0.29479	0.27857
	470	0.27294	0.50299	0.712	0.79609	0.80959	470	0.80959	0.64272	0.55218	0.33862	0.29679	0.28053
	469	0.27509	0.50412	0.7122	0.79608	0.80964	469	0.80964	0.64272	0.55248	0.33982	0.29877	0.28247
	468	0.27727	0.5051	0.71235	0.79594	0.80955	468	0.80955	0.64261	0.55267	0.34097	0.30072	0.28442
	467	0.2795	0.50599	0.71247	0.79584	0.80939	467	0.80939	0.64243	0.55282	0.34216	0.30266	0.28644
	466	0.28172	0.50672	0.71243	0.79567	0.80907	466	0.80907	0.64219	0.55286	0.34329	0.30456	0.28847
	465	0.28395	0.50727	0.71224	0.79544	0.80856	465	0.80856	0.64189	0.55276	0.34434	0.30646	0.29048
	464	0.2862	0.50767	0.71198	0.79508	0.80802	464	0.80802	0.64148	0.55257	0.34537	0.30832	0.29248
	463	0.28849	0.50791	0.71164	0.79463	0.80744	463	0.80744	0.64101	0.55227	0.34637	0.31022	0.29448
	462	0.29083	0.50802	0.71117	0.7941	0.80687	462	0.80687	0.64047	0.55185	0.34738	0.31217	0.2965
	461	0.29315	0.50799	0.71053	0.79343	0.80622	461	0.80622	0.63986	0.55132	0.34838	0.31412	0.29853
	460	0.2954	0.50784	0.70981	0.79267	0.80544	460	0.80544	0.63907	0.55074	0.34932	0.31603	0.3005
	459	0.29764	0.5076	0.70899	0.79187	0.80464	459	0.80464	0.63824	0.55017	0.35032	0.318	0.30249
	458	0.29998	0.50736	0.70817	0.79107	0.80385	458	0.80385	0.63749	0.54961	0.3514	0.32013	0.30457
	457	0.30241	0.50716	0.70732	0.79025	0.80299	457	0.80299	0.63673	0.54908	0.35254	0.32233	0.30668
	456	0.3049	0.507	0.70643	0.78947	0.80204	456	0.80204	0.63591	0.54856	0.35372	0.3245	0.30881
	455	0.30741	0.50687	0.7055	0.78858	0.80108	455	0.80108	0.63506	0.54801	0.35492	0.32668	0.31095
	454	0.30998	0.50678	0.70459	0.7876	0.80009	454	0.80009	0.6342	0.54752	0.35618	0.32891	0.31314
	453	0.31265	0.50676	0.70371	0.78665	0.79915	453	0.79915	0.63339	0.5471	0.35749	0.33123	0.31541
	452	0.31543	0.50685	0.70283	0.78576	0.79829	452	0.79829	0.63263	0.54673	0.3589	0.33365	0.3178
	451	0.31831	0.50705	0.702	0.78489	0.79755	451	0.79755	0.63195	0.54641	0.3604	0.33617	0.32036
	450	0.32124	0.50731	0.70127	0.78411	0.79685	450	0.79685	0.63133	0.54617	0.36198	0.3388	0.32298
	449	0.32429	0.50772	0.70062	0.78337	0.79613	449	0.79613	0.63073	0.54601	0.36365	0.34149	0.32572
	448	0.32748	0.50828	0.70001	0.78263	0.79538	448	0.79538	0.63011	0.54594	0.36543	0.34427	0.32863
	447	0.33081	0.509	0.69941	0.78192	0.79458	447	0.79458	0.62947	0.54591	0.36725	0.34715	0.33165
	446	0.3343	0.50979	0.6988	0.78119	0.79375	446	0.79375	0.62884	0.54591	0.36916	0.35019	0.33473
	445	0.33798	0.51065	0.69824	0.78046	0.79294	445	0.79294	0.62824	0.54593	0.3712	0.35335	0.33793
	444	0.34181	0.51157	0.69765	0.77963	0.79218	444	0.79218	0.62763	0.54597	0.37337	0.3567	0.34134
	443	0.34584	0.51251	0.69695	0.7787	0.79129	443	0.79129	0.62692	0.54604	0.37561	0.36021	0.34494
	442	0.35002	0.51344	0.69612	0.77764	0.79027	442	0.79027	0.62603	0.54606	0.37795	0.36382	0.34861
	441	0.35428	0.51438	0.69516	0.77643	0.78912	441	0.78912	0.62499	0.54605	0.38038	0.36758	0.35238
	440	0.35877	0.51538	0.69415	0.77517	0.78784	440	0.78784	0.62393	0.54612	0.38296	0.37154	0.35636
	439	0.36355	0.51645	0.69307	0.77383	0.78647	439	0.78647	0.62289	0.54626	0.38573	0.37576	0.36055
	438	0.36866	0.51767	0.69194	0.77244	0.78495	438	0.78495	0.62184	0.54652	0.38871	0.3803	0.365
	437	0.37408	0.51901	0.6908	0.77101	0.78328	437	0.78328	0.62073	0.54687	0.39192	0.38509	0.36967
	436	0.37973	0.52044	0.68957	0.76945	0.78152	436	0.78152	0.61958	0.54727	0.39533	0.39004	0.37452
	435	0.38568	0.52206	0.68829	0.76775	0.77974	435	0.77974	0.61844	0.54781	0.39894	0.39527	0.37962
	434	0.39198	0.52386	0.68704	0.76602	0.77795	434	0.77795	0.61731	0.54858	0.40276	0.40084	0.38504
	433	0.39864	0.52589	0.68583	0.76431	0.77623	433	0.77623	0.61628	0.54957	0.40689	0.40673	0.39079
	432	0.40567	0.52816	0.6846	0.76266	0.7746	432	0.7746	0.61535	0.5508	0.41138	0.41299	0.39693
	431	0.41303	0.53067	0.68345	0.76103	0.77294	431	0.77294	0.61457	0.55229	0.41619	0.41962	0.40344
	430	0.42076	0.53355	0.68243	0.75949	0.77118	430	0.77118	0.61397	0.55404	0.42132	0.42665	0.41027
	429	0.42885	0.53675	0.68148	0.75796	0.76943	429	0.76943	0.61348	0.5561	0.42678	0.43404	0.41747
	428	0.43736	0.54022	0.68065	0.75649	0.76777	428	0.76777	0.61311	0.55853	0.43257	0.4418	0.42507
	427	0.44636	0.54411	0.67999	0.75514	0.76623	427	0.76623	0.61293	0.5614	0.43874	0.45007	0.43302
	426	0.45594	0.54854	0.67957	0.75394	0.7649	426	0.7649	0.61306	0.56472	0.44539	0.45888	0.44138
	425	0.46601	0.55349	0.6794	0.75297	0.76374	425	0.76374	0.61352	0.56851	0.45249	0.4682	0.45028
	424	0.4766	0.55895	0.67936	0.75213	0.76275	424	0.76275	0.61428	0.57275	0.45999	0.478	0.45971
	423	0.48779	0.56496	0.67961	0.75155	0.76187	423	0.76187	0.61534	0.57747	0.46791	0.48827	0.46954
	422	0.49951	0.57156	0.68021	0.75123	0.76126	422	0.76126	0.61671	0.5827	0.47631	0.49912	0.47978
	421	0.51183	0.57881	0.6811	0.75117	0.76093	421	0.76093	0.61849	0.5885	0.48522	0.51057	0.49055
	420	0.52474	0.58669	0.68233	0.75143	0.76079	420	0.76079	0.62072	0.59496	0.49463	0.52257	0.50188
	419	0.53815	0.59508	0.68388	0.752	0.76081	419	0.76081	0.62327	0.60201	0.50451	0.53506	0.51358
	418	0.55208	0.60403	0.68579	0.7529	0.76114	418	0.76114	0.62617	0.60965	0.51482	0.54799	0.52564
	417	0.56649	0.61349	0.68807	0.75405	0.76172	417	0.76172	0.62948	0.61776	0.52553	0.56131	0.53804
	416	0.58137	0.62345	0.69076	0.75547	0.76261	416	0.76261	0.63326	0.62629	0.53655	0.57504	0.55075
	415	0.59665	0.63389	0.69384	0.75725	0.76385	415	0.76385	0.6374	0.63531	0.5478	0.5891	0.56375
	414	0.61223	0.64477	0.69727	0.75929	0.76531	414	0.76531	0.6418	0.6448	0.55919	0.60339	0.57693
	413	0.62802	0.65602	0.70099	0.76163	0.76707	413	0.76707	0.64659	0.65461	0.57071	0.61784	0.59022
	412	0.64385	0.66753	0.70498	0.76435	0.76915	412	0.76915	0.65172	0.66468	0.58229	0.63231	0.60356
	411	0.65963	0.67918	0.7093	0.76728	0.77144	411	0.77144	0.65711	0.67493	0.59381	0.64678	0.6168
	410	0.67515	0.69075	0.71384	0.77043	0.77383	410	0.77383	0.66269	0.68518	0.60512	0.66105	0.62969
	409	0.69029	0.70214	0.71842	0.77375	0.77636	409	0.77636	0.66835	0.69545	0.61615	0.67498	0.64219
	408	0.70502	0.71329	0.72313	0.77722	0.77915	408	0.77915	0.67407	0.70561	0.62675	0.68844	0.65431
	407	0.71924	0.72429	0.72787	0.78091	0.7821	407	0.7821	0.67985	0.71551	0.63695	0.70138	0.66595
	406	0.73279	0.73493	0.73256	0.78462	0.78519	406	0.78519	0.68561	0.72514	0.64667	0.71376	0.67698
	405	0.7455	0.74488	0.73719	0.78837	0.78837	405	0.78837	0.69128	0.73427	0.65569	0.72534	0.68729
	404	0.75734	0.75431	0.74172	0.79206	0.79158	404	0.79158	0.69675	0.74281	0.66403	0.73614	0.69684
	403	0.76819	0.76308	0.74598	0.7957	0.79463	403	0.79463	0.70192	0.75071	0.67167	0.74598	0.70556
	402	0.77792	0.77103	0.74988	0.79913	0.79754	402	0.79754	0.70676	0.75795	0.67859	0.75489	0.71334
	401	0.78657	0.77816	0.75338	0.80237	0.80033	401	0.80033	0.71121	0.7645	0.68481	0.76284	0.72031
	400	0.79407	0.78431	0.75651	0.80538	0.80282	400	0.80282	0.71514	0.7702	0.69014	0.76975	0.72628
	399	0.80043	0.78958	0.75927	0.80803	0.80507	399	0.80507	0.7186	0.77513	0.69462	0.77559	0.7313
	398	0.80574	0.79404	0.76161	0.81024	0.80704	398	0.80704	0.72149	0.77924	0.69835	0.78048	0.73537
	397	0.81024	0.79773	0.76354	0.81202	0.80867	397	0.80867	0.7239	0.78258	0.7015	0.78458	0.7387
	396	0.81388	0.8006	0.76506	0.81343	0.81002	396	0.81002	0.72593	0.78515	0.70403	0.78786	0.74141
	395	0.81658	0.80289	0.76608	0.81443	0.81098	395	0.81098	0.72739	0.78715	0.70587	0.79029	0.74345
	394	0.81859	0.80463	0.76672	0.81504	0.81173	394	0.81173	0.72841	0.78866	0.70715	0.79205	0.74488
	393	0.82001	0.80579	0.76708	0.81542	0.81228	393	0.81228	0.7292	0.78968	0.70809	0.79317	0.74585
	392	0.82075	0.80648	0.76717	0.81551	0.8124	392	0.8124	0.72961	0.79029	0.70866	0.79381	0.74635
	391	0.82098	0.8067	0.76705	0.8152	0.81225	391	0.81225	0.72971	0.79043	0.70874	0.79413	0.74643
	390	0.82084	0.80646	0.76665	0.81474	0.81182	390	0.81182	0.72957	0.79027	0.70864	0.79404	0.74624
	389	0.82048	0.80606	0.76606	0.81412	0.81121	389	0.81121	0.72928	0.79001	0.70838	0.7937	0.7459
	388	0.81972	0.8057	0.76551	0.81349	0.81049	388	0.81049	0.72886	0.78971	0.70787	0.79328	0.74551
	387	0.81879	0.80517	0.7647	0.81284	0.80981	387	0.80981	0.72831	0.78934	0.70741	0.79267	0.74506
	386	0.81782	0.80419	0.76384	0.8118	0.80894	386	0.80894	0.72758	0.78877	0.7067	0.79178	0.74444
	385	0.81676	0.8028	0.76269	0.81057	0.80787	385	0.80787	0.72671	0.78773	0.70591	0.79061	0.74358
	384	0.81576	0.80145	0.76161	0.80927	0.80672	384	0.80672	0.72582	0.78646	0.70506	0.78946	0.7427
	383	0.8146	0.79998	0.76033	0.80802	0.80549	383	0.80549	0.72489	0.78508	0.7042	0.7881	0.74179
	382	0.81349	0.7984	0.75903	0.80683	0.80425	382	0.80425	0.72395	0.78367	0.70345	0.78685	0.74085
	381	0.81239	0.79677	0.75775	0.80561	0.80322	381	0.80322	0.72297	0.78226	0.70268	0.78561	0.73996
	380	0.81136	0.7952	0.75658	0.80443	0.80223	380	0.80223	0.72214	0.78086	0.70184	0.78435	0.73902
	379	0.81028	0.79376	0.75555	0.8034	0.80119	379	0.80119	0.72134	0.77964	0.70114	0.78317	0.73821
	378	0.80944	0.79246	0.75438	0.80233	0.79999	378	0.79999	0.72053	0.77844	0.70062	0.7822	0.73735
	377	0.80876	0.79129	0.75334	0.80131	0.79899	377	0.79899	0.71985	0.77721	0.70028	0.78117	0.73652
	376	0.80787	0.7901	0.75234	0.80024	0.798	376	0.798	0.71922	0.77596	0.6998	0.77999	0.73568
	375	0.80704	0.7892	0.75144	0.79914	0.79695	375	0.79695	0.71868	0.77483	0.69926	0.7789	0.73483
	374	0.80623	0.78821	0.75059	0.79814	0.79618	374	0.79618	0.71821	0.7739	0.69889	0.77792	0.73402
	373	0.80536	0.78732	0.74982	0.79733	0.7954	373	0.7954	0.71774	0.77309	0.69851	0.77715	0.73323
	372	0.80446	0.78665	0.74922	0.79653	0.79466	372	0.79466	0.71724	0.77235	0.69806	0.77649	0.73239
	371	0.80366	0.78612	0.74875	0.79571	0.79408	371	0.79408	0.71706	0.77195	0.69764	0.77581	0.73171
	370	0.80301	0.78573	0.74828	0.79488	0.79348	370	0.79348	0.71686	0.7717	0.6974	0.77521	0.73114
	369	0.80242	0.78566	0.74809	0.79441	0.79304	369	0.79304	0.71671	0.77165	0.69715	0.77498	0.73077
	368	0.80191	0.78586	0.74818	0.7942	0.79274	368	0.79274	0.71668	0.77196	0.69689	0.77478	0.73053
	367	0.80153	0.78563	0.74796	0.79365	0.79252	367	0.79252	0.71642	0.77193	0.69666	0.77432	0.73037
	366	0.80121	0.78498	0.74767	0.79286	0.79191	366	0.79191	0.71605	0.77148	0.69611	0.77378	0.72988
	365	0.801	0.7845	0.74724	0.79225	0.79143	365	0.79143	0.71592	0.77108	0.69585	0.77344	0.72949
	364	0.80092	0.78445	0.74705	0.79178	0.79115	364	0.79115	0.71587	0.77081	0.69568	0.77319	0.72936
	363	0.80067	0.78437	0.74684	0.79156	0.79084	363	0.79084	0.71577	0.77061	0.69549	0.77294	0.72912
	362	0.80052	0.78424	0.74665	0.79127	0.79069	362	0.79069	0.71563	0.77051	0.69539	0.77278	0.72908
	361	0.8004	0.78435	0.74658	0.79107	0.79065	361	0.79065	0.7156	0.77063	0.69546	0.77275	0.72915
	360	0.80052	0.7846	0.74665	0.79109	0.79061	360	0.79061	0.71582	0.77091	0.69554	0.77275	0.72922
	359	0.80063	0.78495	0.74689	0.79118	0.7904	359	0.7904	0.71597	0.77116	0.6958	0.77292	0.72946
	358	0.80082	0.78519	0.74694	0.79122	0.7903	358	0.7903	0.7162	0.77113	0.69601	0.77303	0.72944
	357	0.80101	0.78537	0.74697	0.79128	0.79037	357	0.79037	0.71634	0.77105	0.69616	0.77306	0.72942
	356	0.80118	0.78571	0.74699	0.79155	0.79039	356	0.79039	0.71663	0.77124	0.69636	0.77315	0.72954
	355	0.8015	0.78612	0.7471	0.7919	0.79059	355	0.79059	0.71709	0.77147	0.69659	0.77342	0.72967
	354	0.80186	0.78652	0.74724	0.79256	0.79094	354	0.79094	0.71743	0.77194	0.69697	0.77392	0.73002
	353	0.80215	0.78703	0.74724	0.79314	0.79139	353	0.79139	0.71751	0.77219	0.69722	0.77424	0.73005
	352	0.80268	0.7876	0.74743	0.79366	0.79188	352	0.79188	0.71776	0.77268	0.69753	0.77461	0.73041
	351	0.80339	0.78835	0.748	0.79417	0.79263	351	0.79263	0.71825	0.77334	0.69804	0.77512	0.73095
	350	0.80398	0.78911	0.74856	0.79485	0.79342	350	0.79342	0.71848	0.77398	0.6984	0.77595	0.73147
	349	0.80472	0.79001	0.74925	0.79586	0.79434	349	0.79434	0.71901	0.7746	0.69901	0.77689	0.73213
	348	0.80561	0.79076	0.74995	0.79675	0.79518	348	0.79518	0.71936	0.77517	0.69935	0.77747	0.7328
	347	0.80643	0.79135	0.75042	0.79741	0.79602	347	0.79602	0.71958	0.7755	0.69977	0.77822	0.73328
	346	0.80747	0.79206	0.75114	0.79812	0.79695	346	0.79695	0.72	0.77604	0.70035	0.7791	0.73374
	345	0.80852	0.79304	0.75207	0.79885	0.79807	345	0.79807	0.72084	0.77685	0.70101	0.78002	0.73449
	344	0.80946	0.79421	0.7528	0.79944	0.79913	344	0.79913	0.72151	0.77744	0.70169	0.78071	0.73524
	343	0.81035	0.79517	0.75372	0.80005	0.7998	343	0.7998	0.72197	0.77805	0.70194	0.78141	0.73562
	342	0.81126	0.79609	0.7546	0.80067	0.80084	342	0.80084	0.72265	0.77889	0.70244	0.78205	0.73657
	341	0.81239	0.79706	0.75547	0.80137	0.80176	341	0.80176	0.72353	0.77996	0.70323	0.78279	0.73749
	340	0.8137	0.79804	0.75617	0.80214	0.80273	340	0.80273	0.72441	0.78113	0.70385	0.78368	0.7385
	339	0.81498	0.79923	0.75705	0.8028	0.80342	339	0.80342	0.72519	0.78193	0.70466	0.78457	0.73941
	338	0.81589	0.79991	0.75788	0.80348	0.80423	338	0.80423	0.726	0.78274	0.70538	0.78534	0.73995
	337	0.81707	0.80096	0.7586	0.80456	0.80495	337	0.80495	0.72684	0.78389	0.70617	0.78634	0.74071
	336	0.81831	0.80222	0.75962	0.80568	0.80585	336	0.80585	0.72823	0.78498	0.707	0.78755	0.74163
	335	0.81962	0.80356	0.76039	0.80699	0.80683	335	0.80683	0.72933	0.78575	0.70757	0.78828	0.74246
	334	0.82059	0.80463	0.76107	0.80802	0.80785	334	0.80785	0.73009	0.78667	0.70826	0.78911	0.74329
	333	0.82164	0.80541	0.76154	0.80881	0.80882	333	0.80882	0.73051	0.78747	0.70876	0.78977	0.74394
	332	0.82268	0.80638	0.76216	0.80968	0.80998	332	0.80998	0.73114	0.78866	0.70915	0.79087	0.74485
	331	0.82379	0.8077	0.76308	0.81032	0.81101	331	0.81101	0.73183	0.78954	0.71001	0.79198	0.74554
	330	0.82427	0.80894	0.76359	0.81142	0.81182	330	0.81182	0.73196	0.7902	0.71031	0.79298	0.7459
	329	0.82531	0.81013	0.76388	0.81238	0.81266	329	0.81266	0.73243	0.79081	0.71096	0.79401	0.7463
	328	0.82627	0.8111	0.76432	0.81331	0.81367	328	0.81367	0.73262	0.79138	0.7113	0.79485	0.7467
	327	0.82733	0.81218	0.76513	0.81453	0.81486	327	0.81486	0.73324	0.79218	0.71206	0.796	0.7474
	326	0.8282	0.81307	0.76587	0.81536	0.81577	326	0.81577	0.73378	0.79284	0.71266	0.79687	0.74803
	325	0.82863	0.81353	0.76636	0.81586	0.81647	325	0.81647	0.73433	0.79315	0.71274	0.79731	0.74838
	324	0.82898	0.81403	0.76666	0.81653	0.81704	324	0.81704	0.73447	0.79337	0.71286	0.79755	0.7487
	323	0.82928	0.81431	0.76704	0.8173	0.81771	323	0.81771	0.73464	0.79359	0.71264	0.7976	0.74887
	322	0.82939	0.81428	0.76715	0.81767	0.81849	322	0.81849	0.73478	0.79387	0.71257	0.79742	0.74935
	321	0.82947	0.81409	0.76713	0.81791	0.81915	321	0.81915	0.73474	0.79394	0.71242	0.79728	0.74936
	320	0.82958	0.8143	0.76729	0.81816	0.81966	320	0.81966	0.7345	0.79401	0.71211	0.79718	0.74938
	319	0.82935	0.81415	0.76742	0.81802	0.81976	319	0.81976	0.73433	0.79354	0.71178	0.79667	0.749
	318	0.8286	0.81357	0.76741	0.81793	0.81996	318	0.81996	0.7343	0.79328	0.71126	0.79596	0.74855
	317	0.82834	0.81335	0.76746	0.81813	0.82009	317	0.82009	0.73446	0.79329	0.71082	0.79546	0.74841
	316	0.82777	0.8129	0.76739	0.81797	0.82012	316	0.82012	0.73457	0.79261	0.71025	0.79492	0.74839
	315	0.82723	0.81227	0.7669	0.81766	0.81982	315	0.81982	0.73413	0.79199	0.70942	0.79367	0.74806
	314	0.82631	0.81124	0.76655	0.81695	0.8197	314	0.8197	0.73361	0.79137	0.7089	0.79285	0.74766
	313	0.82559	0.81029	0.76601	0.81627	0.8193	313	0.8193	0.7329	0.79092	0.70801	0.79196	0.74708
	312	0.82505	0.80996	0.76574	0.81572	0.81899	312	0.81899	0.73247	0.79055	0.70755	0.79138	0.74673
	311	0.82431	0.80971	0.7653	0.8149	0.81819	311	0.81819	0.73184	0.79001	0.70725	0.79084	0.74616
	310	0.82347	0.8092	0.76478	0.81456	0.81757	310	0.81757	0.73118	0.78938	0.70673	0.79041	0.74565
	309	0.82312	0.80885	0.76427	0.81404	0.81698	309	0.81698	0.7311	0.78899	0.70671	0.7901	0.74541
	308	0.8225	0.80831	0.76416	0.81386	0.81644	308	0.81644	0.73101	0.78868	0.70667	0.78965	0.74528
	307	0.82189	0.80781	0.76397	0.81367	0.8157	307	0.8157	0.73085	0.78823	0.70666	0.78925	0.7453
	306	0.82127	0.80718	0.7635	0.81313	0.8147	306	0.8147	0.73056	0.78775	0.70637	0.78885	0.74489
	305	0.82047	0.80637	0.76296	0.81261	0.81398	305	0.81398	0.73011	0.78716	0.70595	0.78824	0.74451
	304	0.81972	0.80596	0.76252	0.81217	0.81325	304	0.81325	0.72946	0.78659	0.70549	0.78779	0.74422
	303	0.81881	0.80528	0.76193	0.81144	0.81265	303	0.81265	0.72894	0.7859	0.70482	0.78725	0.74369
	302	0.81774	0.80444	0.76121	0.81046	0.81169	302	0.81169	0.72822	0.7852	0.7042	0.78643	0.74295
	301	0.81661	0.80363	0.76053	0.80974	0.81074	301	0.81074	0.72748	0.78443	0.70361	0.78565	0.74205
	300	0.81536	0.80295	0.75976	0.80871	0.80975	300	0.80975	0.7268	0.78374	0.70303	0.78472	0.74139
	299	0.81399	0.8018	0.75887	0.80767	0.80852	299	0.80852	0.72624	0.78296	0.70229	0.78373	0.74063
	298	0.81264	0.80089	0.75799	0.80677	0.80754	298	0.80754	0.72569	0.78224	0.70156	0.78273	0.7398
	297	0.81128	0.79971	0.75707	0.80567	0.80625	297	0.80625	0.72489	0.78134	0.7008	0.78184	0.73908
	296	0.80965	0.79831	0.75596	0.80419	0.80467	296	0.80467	0.72384	0.77985	0.69978	0.78065	0.73811
	295	0.80813	0.79692	0.75486	0.80265	0.80317	295	0.80317	0.72274	0.77854	0.69869	0.77933	0.73693
	294	0.80629	0.79555	0.75375	0.80132	0.80195	294	0.80195	0.72172	0.77724	0.69793	0.77801	0.73577
	293	0.8044	0.79401	0.75246	0.79971	0.80029	293	0.80029	0.7206	0.77613	0.69677	0.77674	0.73451
	292	0.80285	0.79267	0.75127	0.79812	0.79869	292	0.79869	0.71961	0.77501	0.69598	0.77559	0.7334
	291	0.80073	0.79101	0.7498	0.79628	0.79673	291	0.79673	0.71837	0.77364	0.69491	0.7743	0.73207
	290	0.79897	0.78915	0.74851	0.79467	0.79466	290	0.79466	0.71744	0.77214	0.69395	0.77278	0.73094
	289	0.79689	0.78757	0.74725	0.79321	0.79261	289	0.79261	0.71656	0.77072	0.693	0.77123	0.72972
	288	0.79491	0.78576	0.74607	0.79187	0.79063	288	0.79063	0.71547	0.76946	0.69204	0.76973	0.72845
	287	0.79297	0.7842	0.74479	0.7903	0.78844	287	0.78844	0.71424	0.76808	0.69106	0.76827	0.72737
	286	0.79105	0.78253	0.74346	0.7886	0.7863	286	0.7863	0.71329	0.76678	0.69003	0.76688	0.72616
	285	0.78892	0.78082	0.74215	0.78686	0.78427	285	0.78427	0.71223	0.76538	0.68889	0.76538	0.72498
	284	0.78714	0.77937	0.74101	0.78523	0.7821	284	0.7821	0.71124	0.76413	0.68791	0.76408	0.7239
	283	0.78531	0.77775	0.73982	0.78371	0.78009	283	0.78009	0.71035	0.76285	0.68692	0.76278	0.72265
	282	0.78361	0.77629	0.73867	0.78226	0.77816	282	0.77816	0.70934	0.76171	0.68604	0.7614	0.72146
	281	0.78183	0.77473	0.73748	0.78094	0.77645	281	0.77645	0.70818	0.76053	0.68521	0.76008	0.72049
	280	0.78031	0.77341	0.73652	0.77961	0.77511	280	0.77511	0.7074	0.75953	0.68439	0.75896	0.7197
	279	0.77918	0.77224	0.73578	0.77851	0.77377	279	0.77377	0.7067	0.75852	0.68349	0.75799	0.71886
	278	0.77813	0.77133	0.7349	0.77741	0.77269	278	0.77269	0.70587	0.75753	0.68278	0.75716	0.71815
	277	0.77703	0.77037	0.73421	0.7764	0.77152	277	0.77152	0.70496	0.75669	0.68221	0.75654	0.71753
	276	0.77621	0.76975	0.73361	0.77547	0.77055	276	0.77055	0.7043	0.75585	0.68161	0.75596	0.71692
	275	0.77576	0.76925	0.73304	0.77495	0.76986	275	0.76986	0.70365	0.75514	0.68119	0.75556	0.71643
	274	0.77512	0.76883	0.73242	0.77443	0.76915	274	0.76915	0.70305	0.75459	0.68077	0.75503	0.71586
	273	0.77455	0.76836	0.73179	0.77382	0.76842	273	0.76842	0.70242	0.75404	0.68021	0.7546	0.71533
	272	0.77433	0.76807	0.73126	0.77332	0.76793	272	0.76793	0.70177	0.75361	0.67991	0.75414	0.71484
	271	0.77388	0.76766	0.73083	0.7729	0.76715	271	0.76715	0.70106	0.75293	0.67945	0.75358	0.7143
	270	0.77348	0.76729	0.73038	0.77252	0.76644	270	0.76644	0.70066	0.75253	0.67902	0.75296	0.71387
	269	0.77304	0.76712	0.7301	0.77229	0.766	269	0.766	0.70025	0.75223	0.67875	0.75251	0.71335
	268	0.77252	0.76675	0.72969	0.77179	0.76535	268	0.76535	0.69957	0.75193	0.6783	0.75194	0.71268
	267	0.77179	0.76623	0.72913	0.77103	0.76446	267	0.76446	0.69888	0.75146	0.6777	0.75123	0.71215
	266	0.77092	0.76548	0.72832	0.77014	0.7634	266	0.7634	0.69826	0.75059	0.67699	0.75034	0.71133
	265	0.76987	0.76463	0.72754	0.76919	0.76218	265	0.76218	0.69743	0.74982	0.67614	0.74926	0.71045
	264	0.76861	0.76339	0.72655	0.76784	0.76065	264	0.76065	0.69632	0.74867	0.67519	0.74796	0.70936
	263	0.7668	0.76181	0.72531	0.76614	0.75858	263	0.75858	0.69487	0.74704	0.67381	0.74635	0.70788
	262	0.76439	0.75967	0.72362	0.76394	0.75597	262	0.75597	0.69297	0.74502	0.6723	0.74436	0.70618
	261	0.76136	0.75701	0.72144	0.76134	0.75273	261	0.75273	0.69086	0.74262	0.67043	0.7418	0.70402
	260	0.7583	0.75423	0.7194	0.75847	0.7491	260	0.7491	0.68881	0.74007	0.66836	0.73922	0.70184
	259	0.75475	0.75102	0.71695	0.75517	0.74509	259	0.74509	0.68636	0.73702	0.66619	0.73625	0.69944
	258	0.75076	0.74741	0.71424	0.75167	0.74056	258	0.74056	0.68359	0.73377	0.66391	0.73312	0.6969
	257	0.74618	0.74347	0.71132	0.74783	0.73555	257	0.73555	0.68077	0.73015	0.66142	0.7296	0.69391
	256	0.74124	0.73922	0.70805	0.7437	0.73009	256	0.73009	0.67775	0.72615	0.65855	0.72557	0.69077
	255	0.73601	0.73459	0.70456	0.73931	0.72421	255	0.72421	0.67449	0.72194	0.65565	0.72129	0.68733
	254	0.7299	0.7297	0.70077	0.73447	0.71782	254	0.71782	0.67099	0.71734	0.65246	0.71657	0.68359
	253	0.72357	0.72426	0.69653	0.72923	0.71107	253	0.71107	0.66718	0.71251	0.64895	0.7115	0.67955
	252	0.71697	0.71858	0.69211	0.7237	0.70404	252	0.70404	0.66324	0.70737	0.64531	0.70632	0.67533
	251	0.7099	0.71266	0.68748	0.71804	0.69668	251	0.69668	0.65912	0.70195	0.64154	0.70077	0.67077
	250	0.70253	0.70668	0.68266	0.71226	0.68911	250	0.68911	0.65497	0.6966	0.63755	0.69511	0.6662

## Sheet: Fig.S12
Fig.S12a	Wavelength (nm)	Soln-abs	Wavelength (nm)	Solid-em		Fig.S12b	Wavelength (nm)	Soln-abs	Wavelength (nm)	Solid-em		Fig.S12c	Wavelength (nm)	Soln-abs	Wavelength (nm)	Soln-em	Wavelength (nm)	Solid-em		Fig. S12d	Wavelength (nm)	0	0.1	0.3	0.5	0.7	0.8	0.9
	250	0.1991	400	72505			250	0.16458	410	27.7922			250	0.19645	450	2689.81	450	15713.1			370	36032.6	37304.4	33951.2	31700.1	830864	1.02556e+06	1.0376e+06
	251	0.20643	401	71073.9			251	0.15713	411	26.7919			250.5	0.19407	451	2719.17	451	15565			371	37172.6	38479.4	33351	30620	802810	988244	996965
	252	0.21238	402	69841.4			252	0.15416	412	25.842			251	0.19166	452	2799.41	452	15541.4			372	38761.2	40055.2	33279.6	30094	777276	953951	959491
	253	0.21716	403	68729.8			253	0.1519	413	24.9424			251.5	0.18927	453	2869.31	453	15466.8			373	40798.2	42031.8	33736.7	30122.1	754262	922684	925178
	254	0.22019	404	67684			254	0.14941	414	24.0932			252	0.18699	454	2946.09	454	15406.6			374	43283.7	44409.2	34722.6	30704.3	733768	894443	894028
	255	0.22116	405	66878.7			255	0.14603	415	23.2942			252.5	0.18474	455	3083.2	455	15324.2			375	46217.7	47187.4	36237.1	31840.5	715795	869229	866039
	256	0.22007	406	66201.6			256	0.14141	416	22.5457			253	0.18246	456	3224.91	456	15396.6			376	49600.2	50366.4	38280.2	33530.8	700341	847040	841213
	257	0.21706	407	65696.1			257	0.13569	417	21.8474			253.5	0.18017	457	3395.12	457	15352.8			377	53431.1	53946.2	40852	35775.1	687407	827878	819548
	258	0.21362	408	65305.6			258	0.1303	418	21.1995			254	0.17789	458	3595.85	458	15270.8			378	57710.5	57926.8	43952.5	38573.6	676993	811742	801046
	259	0.21067	409	65088.4			259	0.12598	419	20.602			254.5	0.17571	459	3811.04	459	15243.3			379	62438.4	62308.2	47581.6	41926	669099	798632	785706
	260	0.20914	410	64822.7			260	0.12326	420	20.0547			255	0.17358	460	4038	460	15237.2			380	67614.7	67090.5	51739.4	45832.6	663725	788549	773527
	261	0.20966	411	64726.9			261	0.12244	421	19.6014			255.5	0.17167	461	4350.63	461	15414.8			381	74788.6	73308.1	56601.6	50230.7	672696	795979	778548
	262	0.21234	412	64645.3			262	0.12356	422	19.2057			256	0.16991	462	4751.26	462	15574.4			382	82519	80164	62088.7	55429.9	680998	801654	782082
	263	0.21761	413	64508.7			263	0.12694	423	18.8425			256.5	0.16831	463	5159.37	463	15779.7			383	90558.3	87560.7	68551.2	61258.1	688350	806093	784753
	264	0.22424	414	64383.9			264	0.13138	424	18.5196			257	0.16666	464	5652.05	464	15971.1			384	98501.1	94885.8	75434.8	67777.6	694270	809457	786039
	265	0.23145	415	64424.1			265	0.13676	425	18.2303			257.5	0.16504	465	6256.3	465	16100.3			385	106442	102130	82866.7	75041.3	699321	812132	787231
	266	0.23863	416	64141.2			266	0.14283	426	17.9511			258	0.16348	466	7066.52	466	16252.1			386	113571	108907	90353	82696.8	703237	813444	787676
	267	0.24535	417	63801.2			267	0.14925	427	17.7077			258.5	0.16182	467	8043.17	467	16375.5			387	119404	114843	98162.5	90844.2	706097	812817	787147
	268	0.2514	418	63376.6			268	0.15591	428	17.4822			259	0.16014	468	8991.99	468	16510.3			388	123632	119474	105650	99136.6	706663	809948	784128
	269	0.25653	419	63064.1			269	0.16265	429	17.2747			259.5	0.15848	469	10268.4	469	16578.9			389	126118	122748	112578	107373	704986	805449	780140
	270	0.26082	420	62711.7			270	0.16935	430	17.1036			260	0.15694	470	11767.6	470	16746.7			390	126559	124376	118910	114966	700562	798845	773856
	271	0.2643	421	62277.7			271	0.17605	431	16.9455			260.5	0.15565	471	13429.2	471	16889.8			391	124751	124329	124220	122084	693467	789581	765539
	272	0.26694	422	61898.8			272	0.18273	432	16.799			261	0.15437	472	15366.2	472	17191			392	121087	122612	128370	127858	684003	777816	754987
	273	0.26836	423	61481.3			273	0.1891	433	16.6648			261.5	0.15313	473	17600.7	473	17484			393	115509	119005	130931	132393	672052	763614	742430
	274	0.26901	424	61066.5			274	0.19503	434	16.5443			262	0.15201	474	20177.8	474	17901.7			394	108227	113877	131962	135428	657759	747242	727724
	275	0.2685	425	60741.5			275	0.20031	435	16.4395			262.5	0.15089	475	23036.2	475	18411.5			395	99661.4	107258	131371	137007	640991	729108	710695
	276	0.26708	426	60510.3			276	0.20462	436	16.3349			263	0.14998	476	26216.9	476	19082.4			396	90306.9	99746.4	129226	136765	622509	708667	691341
	277	0.26491	427	60215			277	0.20788	437	16.2273			263.5	0.14927	477	29719.6	477	19791.9			397	80571.7	91664	125656	134805	602969	686460	670285
	278	0.26202	428	59990.9			278	0.21017	438	16.1334			264	0.14876	478	33698.1	478	20728.2			398	71043.1	83503.2	120729	131233	582093	663346	647850
	279	0.25856	429	59675.5			279	0.21187	439	16.0507			264.5	0.1485	479	37935	479	22052.1			399	62101.2	75536.5	114615	126124	560217	639244	624572
	280	0.25492	430	59285			280	0.2128	440	15.974			265	0.14846	480	42625.4	480	23437.5			400	54205.3	67994.8	107733	119820	538472	614564	600363
	281	0.25106	431	59093.9			281	0.21311	441	15.9127			265.5	0.14869	481	47644.6	481	25251.1			401	47688.9	60898.2	100393	112556	516132	589921	575914
	282	0.24689	432	59026.4			282	0.213	442	15.8627			266	0.14901	482	53148.6	482	27306.9			402	42391	54922.8	92941.9	104787	494852	565641	551189
	283	0.24244	433	58933.6			283	0.21233	443	15.8244			266.5	0.14935	483	59005.3	483	29663.6			403	38289.4	49938.8	85632.6	96706.5	474534	542322	527575
	284	0.23817	434	58817.7			284	0.21111	444	15.8087			267	0.14974	484	65117.9	484	32492.9			404	35495.2	45649.3	78245	88674.2	455054	519776	504853
	285	0.23403	435	58650.3			285	0.2096	445	15.8089			267.5	0.15031	485	71570.4	485	35728.5			405	34076.9	42419	71656.4	81010.2	437305	499090	483794
	286	0.22989	436	58456			286	0.20815	446	15.8192			268	0.15104	486	78195.4	486	39518.5			406	33542.4	40018.7	65388.6	73809	421075	480067	464110
	287	0.22586	437	58269.7			287	0.20616	447	15.858			268.5	0.15179	487	84959.2	487	43686.7			407	33739.6	38209.9	60218.2	67571.8	406533	462761	446242
	288	0.22204	438	57972.9			288	0.20405	448	15.9056			269	0.15256	488	91856.9	488	48448.1			408	34599	36934.7	55704.4	62057.8	393643	447461	430096
	289	0.21827	439	57624.4			289	0.20191	449	15.9606			269.5	0.15342	489	98839.8	489	54022.9			409	35730.3	36162.9	52005.9	57467.5	382175	434494	416663
	290	0.21456	440	57217.4			290	0.19979	450	16.0306			270	0.15433	490	105796	490	60052.9			410	37089.2	35862.7	49348.4	54009.8	372230	422767	403784
	291	0.21108	441	56796.5			291	0.19767	451	16.1001			270.5	0.1552	491	112739	491	67041.7			411	38581.5	35784.3	47546.1	51715.1	363520	412181	392876
	292	0.2079	442	56506			292	0.19546	452	16.1721			271	0.15594	492	119575	492	74910.1			412	40183.1	35972.7	46433.7	50023.7	355810	402976	383264
	293	0.2047	443	56368.5			293	0.19362	453	16.2426			271.5	0.15658	493	126329	493	83574.2			413	41861.6	36218.3	45949.3	49427.9	348975	395113	374929
	294	0.20201	444	56435.2			294	0.19168	454	16.3205			272	0.15715	494	132835	494	93256.7			414	43455.4	36768.4	46141.9	49497.8	342492	387800	367339
	295	0.19966	445	56351.3			295	0.18964	455	16.3999			272.5	0.15766	495	139100	495	103671			415	44956.5	37431.4	46764	49905.1	337001	381055	360155
	296	0.19746	446	56470.9			296	0.18771	456	16.4831			273	0.15839	496	145281	496	114849			416	46630.1	38271.7	47619.2	50863.7	332081	374006	353568
	297	0.19591	447	56561.7			297	0.18627	457	16.574			273.5	0.15912	497	151129	497	127002			417	48047.2	39174.4	48782.8	52028.8	327138	367631	347358
	298	0.1949	448	56428.5			298	0.18463	458	16.6692			274	0.15985	498	156621	498	140009			418	49706.7	40128.6	50095.5	53160.1	322216	361566	341819
	299	0.19435	449	56276.1			299	0.18323	459	16.7726			274.5	0.1606	499	161703	499	153861			419	51194.2	41003.6	51392.8	54456.5	317036	355205	336261
	300	0.19408	450	56311.9			300	0.18204	460	16.8881			275	0.16133	500	166318	500	168136			420	52701.2	41961	52824.8	56074.3	311988	349352	330894
	301	0.19401	451	56408.4			301	0.18103	461	16.9993			275.5	0.16202	501	170391	501	183588			421	54260.3	42978.8	54312.4	57534.9	306606	343459	325083
	302	0.19415	452	56433			302	0.18028	462	17.1031			276	0.16257	502	174321	502	199385			422	55838.4	44037.3	55745.2	59209.1	301732	337480	319639
	303	0.1945	453	56374.7			303	0.17968	463	17.1908			276.5	0.16307	503	177948	503	215538			423	57117.7	45006.4	56988.4	60879.1	297332	331671	314857
	304	0.19482	454	56144.1			304	0.17933	464	17.256			277	0.16367	504	180992	504	232349			424	58559.6	46048.4	58047	62372.8	292644	326169	309763
	305	0.19509	455	55969			305	0.17899	465	17.2905			277.5	0.16428	505	183685	505	249771			425	60095	47159.5	59187.9	63848.4	288191	321134	305257
	306	0.1954	456	55994.9			306	0.17872	466	17.2845			278	0.16496	506	185906	506	267411			426	61733.3	48200.1	60457.7	65169.9	284330	316209	300654
	307	0.19585	457	55651.2			307	0.17873	467	17.231			278.5	0.16563	507	187864	507	285282			427	63296.8	49058	61637.7	66627.8	280594	311577	296474
	308	0.19623	458	55369			308	0.17875	468	17.1294			279	0.16625	508	189628	508	303210			428	64670.4	49891.4	62569.4	67738.6	277228	307549	292595
	309	0.19675	459	55132.5			309	0.1787	469	16.9756			279.5	0.16683	509	190867	509	321362			429	66052.4	50787.5	63560.2	69189.7	273556	303572	288462
	310	0.19772	460	54976.3			310	0.17879	470	16.776			280	0.1673	510	192038	510	338885			430	67572.4	51608.8	64595.1	70764.8	270676	300075	284676
	311	0.19907	461	55087.2			311	0.17895	471	16.5229			280.5	0.16765	511	192747	511	356608			431	69042.8	52419.1	65476	72026	267802	296385	281521
	312	0.20067	462	55447.9			312	0.17917	472	16.2385			281	0.16804	512	193215	512	374089			432	70459.8	53201.1	66443.6	73226	264985	293369	278691
	313	0.20262	463	55765.8			313	0.17967	473	15.9346			281.5	0.16839	513	193503	513	390741			433	71836.1	54031.3	67363.5	74395.5	262514	290647	275817
	314	0.20563	464	56105.8			314	0.17994	474	15.6176			282	0.16873	514	193476	514	406773			434	73049.7	54754.7	68266.2	75434.3	260288	288274	273183
	315	0.20885	465	56138			315	0.18039	475	15.2996			282.5	0.16925	515	193151	515	422108			435	74359.9	55432.1	69017.9	76288.9	258390	285637	270483
	316	0.21224	466	56434.7			316	0.18096	476	14.9924			283	0.16988	516	192935	516	436599			436	75783.8	56217.7	69663.7	77153.1	256265	283075	268101
	317	0.21581	467	56469.7			317	0.1816	477	14.7096			283.5	0.17039	517	192328	517	450335			437	76980	57015.3	70513	77805.9	253749	280535	265685
	318	0.21955	468	56338.4			318	0.1823	478	14.4571			284	0.17094	518	191580	518	462628			438	78326.7	57702.8	71223.6	78502.8	251262	278197	263640
	319	0.22331	469	56183.9			319	0.1828	479	14.2386			284.5	0.17151	519	190556	519	473898			439	79506.4	58403.4	71904	79277.3	248763	275443	261445
	320	0.22719	470	55926.8			320	0.18307	480	14.0567			285	0.17202	520	189216	520	483512			440	80754.5	59111.8	72576.8	79975.8	246785	273106	259364
	321	0.23114	471	55485.6			321	0.18328	481	13.8987			285.5	0.17255	521	188036	521	492095			441	82020.9	59792	73135.7	80572.8	244697	270969	257127
	322	0.23516	472	55014.2			322	0.18345	482	13.7658			286	0.17304	522	186735	522	498804			442	83238.9	60375.7	73565.8	81329.9	243089	268917	255430
	323	0.23926	473	54559.8			323	0.18354	483	13.6559			286.5	0.17358	523	185412	523	504930			443	84152	60880.8	73977.8	82066.3	241572	267002	253582
	324	0.24326	474	54141.2			324	0.18338	484	13.5678			287	0.17423	524	183717	524	510042			444	85161.6	61531.8	74281.1	82608.2	239786	265275	251737
	325	0.247	475	53950			325	0.18344	485	13.4919			287.5	0.17492	525	182035	525	514450			445	86001.9	62110.6	74845.6	83236.8	238209	263559	250197
	326	0.25087	476	53607.5			326	0.18377	486	13.4236			288	0.17563	526	180103	526	517136			446	86951.6	62693.2	75508.7	83784	236953	261610	248779
	327	0.25477	477	53144.9			327	0.18417	487	13.3554			288.5	0.17631	527	178360	527	519081			447	87748.6	63218.6	75777	84463.9	235220	259673	247310
	328	0.25844	478	52826.8			328	0.18458	488	13.2911			289	0.17694	528	176769	528	519902			448	88389.6	63747.5	76075.5	84883.1	233723	258052	245835
	329	0.26126	479	52565.5			329	0.18544	489	13.2217			289.5	0.17752	529	174994	529	520087			449	89143.6	64137.3	76375.7	85724	232286	256507	244513
	330	0.2646	480	52315.3			330	0.1864	490	13.1438			290	0.17817	530	173322	530	518731			450	89840	64430.6	76752.4	86308.6	231024	255029	243401
	331	0.26764	481	52260.1			331	0.18723	491	13.0576			290.5	0.17883	531	171377	531	517334			451	90351.6	64832.8	77089.2	86797.7	229505	253135	242163
	332	0.27058	482	52152			332	0.18814	492	12.978			291	0.17963	532	169753	532	515037			452	90591.2	64976.3	77468.9	87300.2	227881	251554	241099
	333	0.27344	483	51945.6			333	0.18902	493	12.8955			291.5	0.18033	533	167909	533	512322			453	90920.6	65284.5	77703.8	87599.7	226233	250222	239797
	334	0.27603	484	51874.1			334	0.18953	494	12.8101			292	0.18102	534	165783	534	508519			454	91207.2	65459.4	77921.9	88012.9	224638	248690	238442
	335	0.27866	485	51713.2			335	0.19005	495	12.7279			292.5	0.18177	535	163991	535	504960			455	91410.2	65683.3	78046	88092.6	223307	246948	237262
	336	0.28102	486	51924.5			336	0.19014	496	12.6468			293	0.1825	536	162442	536	500750			456	91811.1	65861.1	78138	88267.7	221804	245403	236239
	337	0.28335	487	51969.4			337	0.18985	497	12.5732			293.5	0.18315	537	160562	537	496123			457	92068	65946.1	78334.7	88368	220618	244045	235050
	338	0.28567	488	52171.3			338	0.18905	498	12.5031			294	0.18379	538	158763	538	490663			458	92259.7	66043	78393.1	88399.7	219771	243018	234284
	339	0.28793	489	52384.4			339	0.18767	499	12.4364			294.5	0.18435	539	156794	539	485449			459	92296.6	66036.9	78328.7	88275.2	219053	242017	233702
	340	0.2902	490	52704.7			340	0.18608	500	12.3803			295	0.18483	540	154732	540	479348			460	92578.5	65947.7	78203.9	88071.4	219250	241869	233329
	341	0.29255	491	53432.5			341	0.18419	501	12.3255			295.5	0.1853	541	152658	541	473497			461	92673.8	65942.9	78092.1	87923	219137	242156	232954
	342	0.29426	492	54469.7			342	0.18218	502	12.2803			296	0.18579	542	150360	542	467586			462	92534.9	65760.7	77968.5	87912.6	219234	242107	233001
	343	0.29562	493	55633.2			343	0.18032	503	12.247			296.5	0.18624	543	147967	543	462374			463	92129.7	65638.2	77722.4	87884	219050	242226	232668
	344	0.29682	494	57001.4			344	0.17877	504	12.2255			297	0.18666	544	145533	544	456741			464	91728.3	65618	77372.5	87674.8	218910	242125	232690
	345	0.29748	495	58628.4			345	0.17735	505	12.2131			297.5	0.18696	545	142944	545	451228			465	91315.3	65551.7	77323.6	87586.6	218445	241698	232324
	346	0.29763	496	60207.7			346	0.17634	506	12.2109			298	0.18714	546	140274	546	445159			466	90969.5	65534	77092.7	87354.9	217688	240643	231814
	347	0.29766	497	62153.8			347	0.1757	507	12.2173			298.5	0.18725	547	137960	547	439680			467	90351.5	65417.1	76711.8	87261.2	216409	239348	230909
	348	0.29719	498	64251.9			348	0.17526	508	12.2366			299	0.18732	548	135776	548	434056			468	89666.6	65198.4	76444.6	87124.3	214690	237838	229198
	349	0.29612	499	66542.6			349	0.175	509	12.262			299.5	0.18737	549	133260	549	428332			469	89116.3	65100.3	76039.7	87078.3	212405	235408	227392
	350	0.29524	500	68970.7			350	0.17531	510	12.2931			300	0.18748	550	130783	550	422545			470	88568.1	64962.4	75781.6	86943.2	209695	232609	224909
	351	0.29255	501	71669			351	0.17576	511	12.3326			300.5	0.18755	551	128288	551	417235			471	87863.8	64760.2	75523.7	86684.2	206610	229248	222573
	352	0.28986	502	74823.4			352	0.17623	512	12.3813			301	0.18759	552	126001	552	411544			472	87094.7	64470.4	75080.7	86489	202908	225747	219803
	353	0.28715	503	78077.8			353	0.17662	513	12.4383			301.5	0.1874	553	123336	553	406202			473	86648.4	64385.8	74656.2	86287.5	199316	222234	216950
	354	0.28414	504	81749			354	0.17693	514	12.4945			302	0.18721	554	120901	554	400170			474	85982.4	64133	74186.2	86100.1	195853	218490	213812
	355	0.28028	505	85620.1			355	0.1774	515	12.5588			302.5	0.18706	555	118729	555	395008			475	85396.4	63888.7	73846.4	85780.5	192339	214760	210782
	356	0.27582	506	89683.8			356	0.17752	516	12.6231			303	0.18694	556	116451	556	389371			476	84970.5	63556.7	73569.6	85535.3	188911	211056	207585
	357	0.27101	507	93901.2			357	0.17766	517	12.6869			303.5	0.18688	557	114025	557	383751			477	84344.8	63208	73073.3	85272.2	185773	207669	204589
	358	0.26546	508	98460			358	0.17771	518	12.7544			304	0.18679	558	111763	558	377854			478	83802.2	62894.2	72578.8	84802.6	182432	204219	201680
	359	0.25905	509	103207			359	0.17757	519	12.8257			304.5	0.18662	559	109498	559	372169			479	83308.2	62492.6	72118.2	84391	179556	201528	198968
	360	0.25311	510	108133			360	0.17744	520	12.8976			305	0.18642	560	107274	560	365963			480	82761.4	62191.7	71711.6	84012.2	177202	199094	196548
	361	0.24665	511	113329			361	0.17694	521	12.9652			305.5	0.18614	561	105025	561	360099			481	82023.5	61715.6	71278.4	83643.8	174661	196940	194221
	362	0.24005	512	118680			362	0.17605	522	13.0365			306	0.18586	562	102744	562	354346			482	81148.2	61069.9	70863.7	83304.4	172708	194733	192401
	363	0.23343	513	123898			363	0.17493	523	13.1005			306.5	0.18554	563	100361	563	348653			483	80284.2	60723	70463.6	82743.2	170902	192941	190485
	364	0.22676	514	129312			364	0.17372	524	13.1626			307	0.18508	564	98010.4	564	342668			484	79333.7	60247.6	69961.9	82241.7	169408	191164	189040
	365	0.21925	515	134700			365	0.17198	525	13.2293			307.5	0.18457	565	95606	565	336523			485	78432	59617.1	69740.1	81694.2	168034	189589	187558
	366	0.21236	516	140058			366	0.17066	526	13.2908			308	0.18401	566	93287.8	566	330108			486	77525	59076.8	69272.2	81177.5	166634	187955	186315
	367	0.2058	517	145509			367	0.16873	527	13.3585			308.5	0.18335	567	91216.3	567	323880			487	76415.5	58383.4	68849.1	80693.7	165360	186573	185115
	368	0.19858	518	150596			368	0.16658	528	13.4277			309	0.18267	568	88967.5	568	317528			488	75440.6	57821.1	68532.4	80116.1	164071	185249	183622
	369	0.19001	519	155598			369	0.16478	529	13.491			309.5	0.18198	569	86644.9	569	311091			489	74551.4	57225	67985.2	79491.3	163032	183957	182367
	370	0.18255	520	160198			370	0.16189	530	13.5512			310	0.18135	570	84615.5	570	305043			490	73535.3	56607.4	67502.3	78810.7	162155	182857	181420
	371	0.17453	521	164743			371	0.15866	531	13.6209			310.5	0.1806	571	82564.4	571	298659			491	72572.3	55998.6	67075.8	78104.2	161733	182013	180733
	372	0.1663	522	168932			372	0.15577	532	13.6875			311	0.17961	572	80440.2	572	292250			492	71605.6	55545.6	66488.6	77664.2	161121	181488	180071
	373	0.15791	523	172477			373	0.15291	533	13.755			311.5	0.17863	573	78324.8	573	286118			493	70761.9	55040.6	65895.1	77032.1	160995	181455	179664
	374	0.14937	524	175715			374	0.14954	534	13.823			312	0.17775	574	76486.9	574	279733			494	69911.5	54543	65382	76414	160922	181303	178963
	375	0.14095	525	178442			375	0.14624	535	13.8996			312.5	0.17693	575	74531.1	575	273418			495	69144.9	54075.6	65004.2	75859.6	160869	181303	178703
	376	0.13238	526	180669			376	0.14204	536	13.9666			313	0.1762	576	72761.1	576	267153			496	68408.4	53713.4	64384.8	75266.2	161258	181418	178583
	377	0.12371	527	182684			377	0.13821	537	14.0348			313.5	0.17555	577	70849.5	577	260490			497	67740.9	53172.4	63733.9	74979.1	161543	181928	178592
	378	0.11478	528	184286			378	0.13436	538	14.1065			314	0.17478	578	69270.3	578	253886			498	67071.3	52746.1	63077.5	74356.8	162006	182647	178481
	379	0.10547	529	185578			379	0.12961	539	14.1762			314.5	0.17396	579	67549.9	579	247217			499	66290.4	52290.6	62389.5	73855.5	163006	183887	178798
	380	0.0971	530	186222			380	0.12517	540	14.2452			315	0.17306	580	65886.1	580	240704			500	65460	51883.1	61721.9	73404.1	164026	185081	179280
	381	0.0883	531	186731			381	0.12013	541	14.3106			315.5	0.17211	581	64037.3	581	234462			501	64783.2	51433.7	61204.8	72857.4	165393	186683	180077
	382	0.0799	532	187144			382	0.11558	542	14.375			316	0.17117	582	62256.5	582	228257			502	64012.6	51197.2	60845	72309.6	167442	188443	180986
	383	0.072	533	186999			383	0.11135	543	14.4276			316.5	0.17027	583	60611.2	583	222003			503	63323.3	51096.1	60360.4	71822.2	169574	190721	182288
	384	0.0644	534	186789			384	0.10667	544	14.4839			317	0.16935	584	58811.3	584	215903			504	62634	50693.8	59836.6	71394.8	171995	193123	184011
	385	0.0578	535	186591			385	0.10142	545	14.5368			317.5	0.16847	585	57220.2	585	209877			505	62118	50377.4	59512.5	70929.5	175075	195924	185846
	386	0.0504	536	186212			386	0.0965	546	14.5855			318	0.16757	586	55535.3	586	203962			506	61622.9	50123.5	59172.1	70569.8	178554	199489	188227
	387	0.0441	537	185592			387	0.092	547	14.6306			318.5	0.16658	587	54064.4	587	198327			507	60976.8	49795.6	58913.5	70118.9	182386	202941	190708
	388	0.0387	538	184734			388	0.0876	548	14.6743			319	0.16572	588	52493.5	588	192859			508	60474.3	49574	58542.7	69649	186641	207028	193436
	389	0.0332	539	184145			389	0.0829	549	14.7153			319.5	0.16486	589	51209.8	589	187690			509	59926.1	49285.4	58100.9	69199.1	191273	211506	196345
	390	0.0284	540	183467			390	0.0784	550	14.7481			320	0.16392	590	49960.6	590	182743			510	59544.1	49115	57829.5	68704.3	196403	216144	199889
	391	0.024	541	182711			391	0.0737	551	14.7777			320.5	0.16285	591	48654.5	591	177556			511	59145.6	48918	57646	68327.8	202409	221695	203206
	392	0.0201	542	181806			392	0.0696	552	14.7987			321	0.16178	592	47297.9	592	172714			512	58862.3	48841	57370.5	68030.1	208256	227695	207007
	393	0.0165	543	180942			393	0.0657	553	14.8174			321.5	0.16088	593	46125.9	593	168276			513	58633.1	48726.2	57185.8	67594.8	214626	233963	210784
	394	0.0131	544	180136			394	0.0616	554	14.8374			322	0.16002	594	44957.4	594	163917			514	58550.2	48560.6	57088.2	67282.6	221562	240645	215039
	395	0.01086	545	179663			395	0.0572	555	14.8648			322.5	0.15927	595	43718.6	595	159305			515	58347.9	48556	57041.8	67071.5	229050	247703	219753
	396	0.00791	546	179163			396	0.0534	556	14.8804			323	0.15852	596	42618.5	596	155092			516	58251	48608.6	56788.7	66996.4	237228	255247	224834
	397	0.00599	547	178437			397	0.04976	557	14.8962			323.5	0.15777	597	41384.6	597	150688			517	58054	48511.6	56857.7	66934.8	245399	263418	229755
	398	0.00435	548	177824			398	0.0464	558	14.9171			324	0.15682	598	40338.8	598	146949			518	57870.8	48595.1	56768.2	66686.5	254356	271645	235010
	399	0.00259	549	177260			399	0.0432	559	14.938			324.5	0.15583	599	39128.2	599	143003			519	57717.9	48705.1	56902.5	66444.2	263466	280032	240432
	400	0.00115	550	176386			400	0.0398	560	14.954			325	0.15482	600	38002.8	600	139397			520	57681	48863.1	57031.7	66515	272584	288905	245968
	401	-0.000649	551	175931			401	0.0357	561	14.965			325.5	0.15387	601	36931.4	601	135793			521	57591	49023.7	57255.3	66461.7	282202	298087	251699
	402	-0.00187	552	175365			402	0.0327	562	14.9804			326	0.15304	602	35952.6	602	132269			522	57464.3	49388.8	57358.3	66530.3	292294	307016	257739
	403	-0.00289	553	174666			403	0.03	563	14.9836			326.5	0.1524	603	34989.6	603	128825			523	57491.5	49634.1	57508.2	66629.9	302018	316234	264087
	404	-0.00382	554	174195			404	0.0274	564	14.9876			327	0.15181	604	34020.2	604	125684			524	57423.7	49842.8	57788.8	66786.5	311963	325534	270406
	405	-0.00457	555	173862			405	0.0249	565	14.9864			327.5	0.15104	605	33157.1	605	122519			525	57504.8	50198.9	58050.2	67052.9	322273	335051	276901
	406	-0.00502	556	173142			406	0.0229	566	14.9913			328	0.15032	606	32296	606	119155			526	57499.7	50415.8	58359.8	67194.5	332470	344701	283801
	407	-0.00566	557	172502			407	0.0208	567	14.9873			328.5	0.14957	607	31466.9	607	116014			527	57616.5	50719.6	58556.7	67335.5	342244	354216	290545
	408	-0.00613	558	171642			408	0.0188	568	14.9912			329	0.1489	608	30719.7	608	112968			528	57897	51139.8	58667.2	67404.3	352093	364003	297422
	409	-0.00645	559	170869			409	0.017	569	14.9847			329.5	0.1481	609	29981.8	609	110141			529	58115	51468.6	58972.8	67582.3	361759	373680	304079
	410	-0.00678	560	169949			410	0.0153	570	14.9725			330	0.14733	610	29277.7	610	107141			530	58391.4	51808.3	59256.3	67714.3	371327	383244	310561
	411	-0.00712	561	168930			411	0.0138	571	14.9412			330.5	0.1468	611	28504.1	611	104275			531	58663.7	52331.2	59660.1	68020.7	380940	392898	316949
	412	-0.00731	562	168043			412	0.0123	572	14.9158			331	0.1464	612	27731.4	612	101680			532	59222	52777.6	59943.7	68346.2	390195	402253	323230
	413	-0.0076	563	167020			413	0.011	573	14.8995			331.5	0.14602	613	27040.3	613	99179.4			533	59708.9	53287.5	60341.5	68629	399105	411446	329473
	414	-0.00786	564	165846			414	0.00979	574	14.8737			332	0.1457	614	26264.9	614	96671.9			534	60080.8	53750.6	60590.5	68792.2	408326	420603	336007
	415	-0.00796	565	164675			415	0.00863	575	14.8639			332.5	0.14542	615	25486.2	615	93909.8			535	60627.8	54406.3	61086.3	69251.5	417501	429368	342241
	416	-0.00809	566	162985			416	0.00778	576	14.8461			333	0.14494	616	24742.9	616	91683.8			536	61136.1	55008	61496	69701.1	426364	438429	348272
	417	-0.00815	567	161265			417	0.00692	577	14.8344			333.5	0.14441	617	23934.9	617	89210.5			537	61525.7	55554	62101.1	70171.5	434907	447187	354286
	418	-0.00832	568	159946			418	0.0062	578	14.8302			334	0.14382	618	23210.8	618	87041.7			538	61966.1	56153.8	62550.5	70597.7	443868	455155	359806
	419	-0.00851	569	158336			419	0.00557	579	14.8039			334.5	0.1434	619	22458	619	84547.4			539	62371.8	56659.2	62966.2	71023.8	452611	463254	365257
	420	-0.00867	570	156826			420	0.00499	580	14.7798			335	0.14302	620	21662	620	82167.7			540	62809	57116.4	63447.3	71574	461407	470905	370592
	421	-0.00882	571	155559			421	0.0045	581	14.7467			335.5	0.14277	621	21011.2	621	79800.8			541	63120.2	57804	63979.8	71835.4	469962	478445	376421
	422	-0.0089	572	154180			422	0.00405	582	14.7146			336	0.14263	622	20370.4	622	77434.3			542	63488.3	58421.4	64454.6	72334	477968	485633	382116
	423	-0.00904	573	152748			423	0.00361	583	14.6683			336.5	0.14234	623	19726.3	623	74974.3			543	63824.6	59001.5	65031.3	72891.7	485257	493068	387492
	424	-0.00916	574	151386			424	0.00321	584	14.6138			337	0.14185	624	19207.2	624	72646.2			544	64237.4	59589	65707.9	73282.1	492883	500325	392532
	425	-0.00928	575	149894			425	0.00285	585	14.5539			337.5	0.1413	625	18685.8	625	70310			545	64727.1	60268.5	66165.3	73681.7	499875	507033	397562
	426	-0.00951	576	147928			426	0.00252	586	14.4946			338	0.1409	626	18185.1	626	68011.9			546	65063.4	60857.2	66623.2	73972.8	506536	513533	402321
	427	-0.00959	577	145955			427	0.00222	587	14.4128			338.5	0.14044	627	17651.5	627	65955			547	65559.7	61279.7	67064.2	74279.8	512475	519571	406965
	428	-0.00966	578	143738			428	0.00203	588	14.3107			339	0.13993	628	17093.3	628	63975.4			548	65907.2	61836.7	67616.3	74389.4	518234	525193	410893
	429	-0.00971	579	141562			429	0.00173	589	14.1985			339.5	0.13954	629	16575.7	629	62076			549	66126.5	62213.4	68103.3	74767.9	523510	530471	414940
	430	-0.0098	580	139449			430	0.00144	590	14.0822			340	0.13941	630	16101.9	630	60171.7			550	66491.3	62624	68533	74892.6	528225	535210	418721
	431	-0.00998	581	137064			431	0.00131	591	13.9498			340.5	0.13937	631	15645	631	58380.7			551	66908.8	63019.6	68940.4	75099.1	533226	539488	422005
	432	-0.01	582	134449			432	0.00122	592	13.8192			341	0.13925	632	15212.5	632	56795			552	67220.5	63367.4	69086.3	75270.1	537595	543136	424840
	433	-0.00996	583	131705			433	0.000981	593	13.6901			341.5	0.13901	633	14773	633	55262.1			553	67560.4	63724.7	69381.8	75344.4	540983	546452	427685
	434	-0.01	584	128944			434	0.000862	594	13.5352			342	0.13873	634	14201.3	634	53609			554	67719.3	64040.5	69472.5	75368	544417	549577	430048
	435	-0.0101	585	126210			435	0.00079	595	13.3923			342.5	0.1383	635	13734.5	635	52059			555	68042.7	64281.8	69670.9	75550.6	547297	552468	432114
	436	-0.01	586	123526			436	0.00069	596	13.2449			343	0.13783	636	13277.7	636	50575			556	68084.1	64547.1	69738.1	75680.3	549678	554675	433673
	437	-0.0099	587	121146			437	0.000597	597	13.1015			343.5	0.13753	637	12821	637	48984.4			557	68188.2	64758.5	69757.2	75777.9	551765	556167	435905
	438	-0.00989	588	119021			438	0.000507	598	12.9537			344	0.13723	638	12404.5	638	47633.3			558	68188.5	64942	69837.4	75786	553860	557498	437008
	439	-0.00981	589	116791			439	0.000362	599	12.7938			344.5	0.13694	639	11965.1	639	46080.5			559	68222.3	64981	69869.8	75645	555893	559054	438284
	440	-0.00975	590	115014			440	0.000287	600	12.6529			345	0.13656	640	11534.8	640	44626.2			560	68194.6	65049	69979.6	75452.1	557133	559728	439421
	441	-0.0097	591	113159			441	0.000277	601	12.5043			345.5	0.13611	641	11200.5	641	43411.8			561	68257.9	65132.8	69952.3	75177.1	557676	560668	440701
	442	-0.00959	592	111326			442	0.000187	602	12.3696			346	0.13553	642	10833.7	642	41976.7			562	68202.9	65152.9	69890.2	75131.1	558042	561599	441325
	443	-0.00955	593	109514			443	6.89e-05	603	12.2434			346.5	0.13471	643	10441.1	643	40699.9			563	68263.9	65228.4	69855.1	75085.4	558139	562182	441836
	444	-0.0096	594	107695			444	5.4e-05	604	12.1061			347	0.13396	644	10149.5	644	39420.5			564	68237.4	65192	69986.6	74688.3	558132	562519	442032
	445	-0.00958	595	105887			445	-1.12e-05	605	11.9798			347.5	0.13335	645	9881.48	645	38333.5			565	68120.4	65077.6	69840.2	74422	556938	562648	442297
	446	-0.00949	596	104129			446	-8.58e-05	606	11.8632			348	0.13275	646	9558.83	646	37351.9			566	67906.1	64871.9	69792.6	74086.3	555967	562275	442592
	447	-0.00944	597	102515			447	-6.45e-05	607	11.7442			348.5	0.13208	647	9265.25	647	36252.5			567	67771.3	64652.1	69727.9	73815.4	554582	561628	442598
	448	-0.00953	598	100893			448	-0.00016	608	11.6352			349	0.13146	648	8968.17	648	35374.6			568	67485.7	64546.2	69811.7	73490.6	552668	560993	442099
	449	-0.00946	599	99261.3			449	-0.000203	609	11.5503			349.5	0.13091	649	8785.74	649	34485.8			569	67316	64328.5	69610.6	73355.8	551040	559838	441964
	450	-0.00943	600	97740.5			450	-0.000234	610	11.4686			350	0.13026	650	8596.02	650	33697.1			570	67011.3	64050.4	69452.6	73044.2	549339	558628	441226
			601	95956.2			451	-0.000286	611	11.3905			350.5	0.12943							571	66599.8	63794.6	69181.3	72810.4	548038	556614	440032
			602	94451			452	-0.000363	612	11.3128			351	0.12855							572	66262.7	63527.6	68878.7	72634.6	545662	554611	439040
			603	92846.3			453	-0.000406	613	11.2434			351.5	0.12766							573	65955.5	63292.6	68545.1	72361.2	542663	552455	437853
			604	91371.6			454	-0.000328	614	11.1637			352	0.12674							574	65460.3	63039.3	67939.2	72026.1	540112	549940	436117
			605	89881.7			455	-0.000411	615	11.087			352.5	0.12587							575	65114.2	62658.1	67522.9	71607.3	536990	546993	434400
			606	88429.2			456	-0.000458	616	11.0216			353	0.12513							576	64746.9	62457.5	67030.4	71351.9	533848	543706	432616
			607	87078			457	-0.000425	617	10.9552			353.5	0.12438							577	64303.6	62136.1	66474.4	70864.7	530194	540040	430648
			608	85829.1			458	-0.000385	618	10.8816			354	0.12345							578	63906.1	61686.9	66041.3	70389.2	526566	536534	428042
			609	84506.1			459	-0.000434	619	10.8021			354.5	0.12244							579	63488.3	61224.7	65473.6	69654.9	522969	532509	425585
			610	83272.7			460	-0.000475	620	10.7209			355	0.12134							580	63077.6	60794.1	64981.5	68997.5	518671	528272	422930
			611	81948.7			461	-0.000479	621	10.6301			355.5	0.12005							581	62767.8	60482.4	64291	68365.5	514465	523995	420038
			612	80732.1			462	-0.000487	622	10.5408			356	0.11875							582	62335.7	60095.4	63617.6	67758.7	510495	519552	416968
			613	79550.8			463	-0.000508	623	10.4451			356.5	0.1175							583	62044.1	59584.4	63002.4	66979.8	505328	515497	413712
			614	78248.7			464	-0.000518	624	10.3284			357	0.11623							584	61503.2	59080.9	62616.2	66110	500583	511321	410460
			615	77184.1			465	-0.000533	625	10.2255			357.5	0.11483							585	61058.6	58615.5	62074	65442.7	495628	507174	407335
			616	76195			466	-0.000553	626	10.119			358	0.11331							586	60627.2	58259.1	61582.9	64842.7	490922	502681	404638
			617	75114.8			467	-0.00054	627	10.0065			358.5	0.11171							587	60243.2	57781.1	61124.1	64293.8	486208	498430	401283
			618	74066.8			468	-0.000519	628	9.89695			359	0.10998							588	59706.6	57281.3	60701	63734.2	481366	494069	398219
			619	73102.7			469	-0.000523	629	9.78205			359.5	0.10807							589	59086.1	56807.4	60234.6	63216.9	477262	490199	395076
			620	72122.3			470	-0.000559	630	9.65621			360	0.10617							590	58355.5	56203.5	59709.9	62689.3	472793	486326	392147
			621	71057.5			471	-0.000589	631	9.53639			360.5	0.1043							591	57903.4	55653.4	59246.8	62161	468825	481985	389111
			622	70144.8			472	-0.000585	632	9.40725			361	0.10238							592	57415.6	55133.5	58800.3	61725.3	464712	478393	386201
			623	68860.5			473	-0.000558	633	9.27497			361.5	0.10045							593	56846	54601.9	58306	61205.7	460386	474329	382961
			624	67790.7			474	-0.000611	634	9.1449			362	0.09859							594	56323.3	54041.7	57736.7	60650	456334	470395	379872
			625	66643.6			475	-0.000569	635	9.01441			362.5	0.09687							595	55896.7	53397.5	57295.6	60072.4	452130	466226	377133
			626	65466.9			476	-0.000557	636	8.8908			363	0.09516							596	55368.6	52885.5	56707.2	59547.2	447885	461919	374461
			627	64267.8			477	-0.000577	637	8.76094			363.5	0.09347							597	54777.5	52350.9	56107.9	58843.9	443698	457267	371506
			628	63120.5			478	-0.000594	638	8.63592			364	0.09185							598	54213.9	51765.3	55496.1	58251.7	439368	452989	369079
			629	61846.5			479	-0.000564	639	8.51219			364.5	0.09043							599	53478.8	51248.8	54808.2	57447.9	435062	448445	366321
			630	60741.2			480	-0.000552	640	8.39098			365	0.08898							600	52875.7	50655.2	54065.4	56684	430198	444186	363288
			631	59550.4			481	-0.00056	641	8.27308			365.5	0.08745							601	52267.5	50128.3	53284.5	56124.9	425472	439532	360157
			632	58416.6			482	-0.000583	642	8.16374			366	0.08607							602	51640.5	49474.5	52548.4	55351.9	420497	434734	356997
			633	57327.1			483	-0.000571	643	8.06157			366.5	0.08477							603	51098.1	49004.1	51817.6	54581.1	415128	430286	353816
			634	56281.3			484	-0.000525716	644	7.96358			367	0.08343							604	50400.9	48483.6	51251.8	53819.1	410558	425264	350692
			635	55345.3			485	-0.000545	645	7.86963			367.5	0.08195							605	49695.7	48098.5	50604.7	53090	405631	420687	347582
			636	54500.8			486	-0.000582	646	7.77547			368	0.08056							606	49172.3	47606.2	49926.4	52320.7	400271	416277	344548
			637	53596.4			487	-0.000549	647	7.68162			368.5	0.07918							607	48638.8	47113.7	49348.8	51559	395261	411666	341013
			638	52756.8			488	-0.000476	648	7.58822			369	0.07777							608	47948.1	46637.9	48675.2	50899.5	390209	406988	338119
			639	52012.5			489	-0.000498	649	7.49259			369.5	0.07638							609	47227.7	46004.8	48146.5	50232.1	385343	402659	334713
			640	51256.6			490	-0.000509	650	7.39737			370	0.07497							610	46696.5	45351.6	47504	49575.2	380390	397770	331528
			641	50590.4			491	-0.000541					370.5	0.07337							611	46160.2	44847.8	46869.9	48941.2	375538	393061	328219
			642	49807.6			492	-0.000589					371	0.07177							612	45531.7	44270	46252.2	48299.7	370902	388649	324991
			643	49173.9			493	-0.000567					371.5	0.07015							613	45073.3	43499.8	45725.4	47673.2	365910	383827	321483
			644	48600.4			494	-0.000497					372	0.06858							614	44501	42867.9	45199.3	46995.6	361000	379370	318468
			645	47888.6			495	-0.000514					372.5	0.06708							615	43989	42177.3	44636.9	46358.3	355980	374474	315341
			646	47283.2			496	-0.000571					373	0.06552							616	43347.6	41551.4	43963.9	45650.2	351124	369594	312110
			647	46726.6			497	-0.000583					373.5	0.06397							617	42683.9	40950.2	43189.3	44988.5	346584	364854	308929
			648	46247.2			498	-0.000501					374	0.06238							618	42073.5	40174.3	42564.5	44301.5	341294	360176	305596
			649	45617.5			499	-0.000574					374.5	0.06071							619	41440.4	39460.1	41856.8	43519	336205	355357	302023
			650	45245.6			500	-0.000591					375	0.05894							620	40819.6	38701.2	41088.8	42849.2	330952	350602	298879
													375.5	0.05717							621	40151.6	38038.2	40402.4	42320.2	325949	345873	295376
													376	0.05552							622	39460.4	37420.8	39628.4	41482.9	320957	340688	291885
													376.5	0.05378							623	38784.3	36805	38925.1	40691	315945	335922	288325
													377	0.05204							624	37997.1	36204.6	38272.2	39869.5	310866	331144	284762
													377.5	0.05026							625	37259	35735.2	37568.3	39062.7	305715	326767	281145
													378	0.0486							626	36618.7	35139	36764.1	38387.2	300572	322229	277746
													378.5	0.04688							627	35894.3	34619.5	36013.6	37606.3	295740	317045	274202
													379	0.04512							628	35051.2	34017.2	35322.4	36928.4	290763	312063	270841
													379.5	0.04332							629	34373	33386.5	34647.4	36210.8	285765	307262	267197
													380	0.04155							630	33732.5	32793.6	33892.2	35444.9	280682	302634	263785
													380.5	0.03982							631	33038	32275.1	33115.2	34598.6	275680	298080	260600
													381	0.03817							632	32406.8	31649.1	32508	33898.7	271239	293489	257366
													381.5	0.03652							633	31763.1	30972.5	31987.6	33236.4	266406	288793	254191
													382	0.03492							634	31038.6	30359.7	31367.7	32499.5	261458	284479	251363
													382.5	0.03343							635	30328.2	29673.8	30577.6	31839.4	256493	280035	248421
													383	0.03189							636	29658.5	29007.3	29870.8	31084.8	252288	275656	245525
													383.5	0.03036							637	29099.8	28391.2	29288.2	30424	247869	271563	242583
													384	0.02878							638	28548.3	27686.7	28834.2	29775.6	243277	267929	239594
													384.5	0.02732							639	27886.9	27018.7	28189.5	29170.2	239151	264007	236862
													385	0.02595							640	27244.4	26382.4	27624.8	28572.6	235288	260563	234328
													385.5	0.02468							641	26629.3	25751.5	27022.7	27921.3	231578	257105	231602
													386	0.0235							642	25993.9	25128.7	26460.3	27294.5	228034	253430	229045
													386.5	0.02245							643	25392.3	24607.4	25958.8	26682.4	224438	250097	226777
													387	0.02149							644	24880	24165.3	25421.6	26071.1	221303	246962	224738
													387.5	0.02056							645	24328.4	23720.6	24890.9	25506.3	218358	244147	222743
													388	0.01952							646	23795.4	23249.1	24369.9	25043.6	215746	241431	220829
													388.5	0.01846							647	23436.4	22802.8	23918.8	24479.4	213094	238839	219053
													389	0.01751							648	23070.3	22362.5	23552.1	24037.7	210687	236869	217585
													389.5	0.01667							649	22828.3	21939.2	23145.2	23564.6	208421	235198	216219
													390	0.01589							650	22493.5	21571.7	22780	23122.5	206415	233693	215361
													390.5	0.01508							651	22227	21302.2	22360.3	22679.5	204615	232363	214915
													391	0.01445							652	21898.9	20970.1	22011.5	22353	203163	231306	214861
													391.5	0.01382							653	21531.9	20669.3	21668.4	21968.3	201688	230519	214861
													392	0.01313							654	21239.2	20345.8	21254.5	21612.6	200224	230266	215089
													392.5	0.01245							655	20840.2	20031.8	20884.2	21242.2	199191	230236	215537
													393	0.01178							656	20557.8	19812.4	20529.5	20905.5	198427	230266	216164
													393.5	0.01113							657	20230.5	19605.9	20287.2	20646.5	197461	230300	216879
													394	0.01055							658	19893.4	19298.5	20002.7	20465.3	196706	230995	217777
													394.5	0.00999							659	19504.6	19013.2	19664.2	20183.5	196425	231008	218748
													395	0.00949							660	19109.8	18768.7	19376.9	19871	195826	231385	219776
													395.5	0.00918							661	18772.2	18486.3	18992	19512.5	195156	231365	220835
													396	0.00897							662	18437.5	18194	18702.7	19224.2	194422	231227	221780
													396.5	0.00883							663	18088.6	17944.6	18409.7	18849.9	193715	231381	222759
													397	0.00858							664	17781	17580.2	18105.4	18493	193098	231340	223559
													397.5	0.0082							665	17399.7	17234.1	17749	18217	192350	231226	224068
													398	0.00783							666	17067.2	16880.1	17379.2	17813.9	191747	230838	224364
													398.5	0.00755							667	16800.9	16534.5	17055.1	17463.3	190886	230207	224615
													399	0.00726							668	16517.5	16198.9	16696.4	17098.4	189687	229672	224508
													399.5	0.00698							669	16246	15860.7	16422.3	16711.8	188427	228835	224222
													400	0.00676							670	15903.5	15533.7	16096.8	16401.5	186839	227198	223455
													400.5	0.00657							671	15645.3	15240.6	15821.2	16100.4	186939	227996	224929
													401	0.00648							672	15398.2	14958.7	15556.7	15807	187304	229123	226717
													401.5	0.00626							673	15162.1	14688	15303.3	15521.2	187932	230580	228819
													402	0.00595							674	14937.1	14428.6	15061.1	15243.2	188825	232367	231236
													402.5	0.00567							675	14723.2	14180.3	14830	14972.7	189982	234484	233966
													403	0.00549							676	14520.3	13943.2	14610	14710	191403	236930	237010
													403.5	0.00531							677	14328.5	13717.3	14401.2	14454.9	193088	239707	240368
													404	0.00516							678	14147.7	13502.6	14203.5	14207.4	195037	242813	244040
													404.5	0.00496							679	13978	13299.1	14016.9	13967.6	197250	246249	248027
													405	0.00492							680	13819.3	13106.8	13841.5	13735.5	199727	250014	252327
													405.5	0.00491
													406	0.00486
													406.5	0.00469
													407	0.00446
													407.5	0.00429
													408	0.00413
													408.5	0.00393
													409	0.00374
													409.5	0.00367
													410	0.00371
													410.5	0.0037
													411	0.0037
													411.5	0.00363
													412	0.00348
													412.5	0.00345
													413	0.00347
													413.5	0.00347
													414	0.00349
													414.5	0.00353
													415	0.0036
													415.5	0.00361
													416	0.00361
													416.5	0.00359
													417	0.00364
													417.5	0.00377
													418	0.00379
													418.5	0.0038
													419	0.00382
													419.5	0.00387
													420	0.00399
													420.5	0.00401
													421	0.00398
													421.5	0.00391
													422	0.00379
													422.5	0.00372
													423	0.00358
													423.5	0.00347
													424	0.00339
													424.5	0.00333
													425	0.00335
													425.5	0.00337
													426	0.00339
													426.5	0.00341
													427	0.00343
													427.5	0.00346
													428	0.00336
													428.5	0.00326
													429	0.00326
													429.5	0.0033
													430	0.00338
													430.5	0.00341
													431	0.00349
													431.5	0.00354
													432	0.00351
													432.5	0.00347
													433	0.00343
													433.5	0.00347
													434	0.00353
													434.5	0.00362
													435	0.00374
													435.5	0.00385
													436	0.00392
													436.5	0.00389
													437	0.00384
													437.5	0.00379
													438	0.00371
													438.5	0.0037
													439	0.00371
													439.5	0.00373
													440	0.00382
													440.5	0.00389
													441	0.00395
													441.5	0.00384
													442	0.00373
													442.5	0.00374
													443	0.00374
													443.5	0.00372
													444	0.0037
													444.5	0.00367
													445	0.00364
													445.5	0.00361
													446	0.0035
													446.5	0.00336
													447	0.00328
													447.5	0.00321
													448	0.00309
													448.5	0.00307
													449	0.00307
													449.5	0.00309
													450	0.00307
													450.5	0.00307
													451	0.00306
													451.5	0.00304
													452	0.00309
													452.5	0.00317
													453	0.00319
													453.5	0.0032
													454	0.0032
													454.5	0.0032
													455	0.00319
													455.5	0.00317
													456	0.00315
													456.5	0.00312
													457	0.00308
													457.5	0.00304
													458	0.00305
													458.5	0.00305
													459	0.003
													459.5	0.00295
													460	0.0029
													460.5	0.00293
													461	0.00292
													461.5	0.00291
													462	0.0029
													462.5	0.00289
													463	0.00289
													463.5	0.00289
													464	0.0029
													464.5	0.00291
													465	0.00292
													465.5	0.00293
													466	0.00295
													466.5	0.00303
													467	0.00308
													467.5	0.0031
													468	0.00305
													468.5	0.00292
													469	0.00291
													469.5	0.00288
													470	0.00284
													470.5	0.00278
													471	0.0027
													471.5	0.00262
													472	0.00253
													472.5	0.00245
													473	0.00236
													473.5	0.00228
													474	0.00221
													474.5	0.00214
													475	0.0021
													475.5	0.00212
													476	0.00214
													476.5	0.0021
													477	0.002
													477.5	0.0019
													478	0.0018
													478.5	0.0018
													479	0.00183
													479.5	0.00186
													480	0.00187
													480.5	0.00192
													481	0.00186
													481.5	0.00179
													482	0.00166
													482.5	0.00161
													483	0.00155
													483.5	0.00149
													484	0.00143
													484.5	0.00138
													485	0.00134
													485.5	0.00136
													486	0.00128
													486.5	0.00109
													487	0.000982674
													487.5	0.000898006
													488	0.000841125
													488.5	0.0008712
													489	0.000848643
													489.5	0.00086695
													490	0.000895064
													490.5	0.000901929
													491	0.000744688
													491.5	0.000600523
													492	0.000556391
													492.5	0.000612292
													493	0.000625368
													493.5	0.00065152
													494	0.000690749
													494.5	0.000743053
													495	0.000864335
													495.5	0.000967636
													496	0.000910101
													496.5	0.000834586
													497	0.000828048
													497.5	0.000834586
													498	0.000910101
													498.5	0.000967636
													499	0.000864335
													499.5	0.000833279
													500	0.000874469
													500.5	0.000810722
													501	0.000697941
													501.5	0.000570448
													502	0.000552795
													502.5	0.000502125
													503	0.000474338
													503.5	0.000469434
													504	0.000487414
													504.5	0.000584178
													505	0.000672769
													505.5	0.000666231
													506	0.000564564
													506.5	0.000544949
													507	0.000551487
													507.5	0.000584178
													508	0.000698921
													508.5	0.000662635
													509	0.000618176
													509.5	0.000652501
													510	0.000709709
													510.5	0.000699575
													511	0.000730631
													511.5	0.000712651
													512	0.000735861
													512.5	0.00074763
													513	0.000751226
													513.5	0.000749918
													514	0.000746976
													514.5	0.000745669
													515	0.000659039
													515.5	0.000542988
													516	0.000397516
													516.5	0.000312847
													517	0.000236352
													517.5	0.000171298
													518	0.000120955
													518.5	-5.75351e-05
													519	-0.000131089
													519.5	-9.97058e-05
													520	-5.03432e-05
													520.5	2.02681e-05
													521	0.000115397
													521.5	0.000148088
													522	0.00017424
													522.5	0.000193854
													523	0.00020693
													523.5	0.000157568
													524	0.000132723
													524.5	0.000185028
													525	0.000224256
													525.5	0.000250409
													526	0.000263485
													526.5	0.000263485
													527	0.000250409
													527.5	0.000224256
													528	0.000185028
													528.5	7.68225e-05
													529	7.68225e-05
													529.5	0.000129127
													530	0.000199412
													530.5	0.000253351
													531	0.000235044
													531.5	0.000231448
													532	0.000295195
													532.5	0.000336058
													533	0.000354037
													533.5	0.000349134
													534	0.000411572
													534.5	0.000488722
													535	0.000493625
													535.5	0.000482184
													536	0.000398496
													536.5	0.000329519
													537	0.000271984
													537.5	0.000222622
													538	0.000234063
													538.5	0.000216084
													539	0.000258908
													539.5	0.000309905
													540	0.000372344
													540.5	0.000359268
													541	0.000326577
													541.5	0.000308598
													542	0.000339653
													542.5	0.00038542
													543	0.000411572
													543.5	0.00041811
													544	0.000405034
													544.5	0.000372344
													545	0.000320039
													545.5	0.00024812
													546	0.000156587
													546.5	7.97646e-05
													547	5.19778e-05
													547.5	7.32265e-05
													548	0.000143511
													548.5	0.000172605
													549	0.000213142
													549.5	0.00026185
													550	0.000315463

## Sheet: Fig.S13
Fig.S13a	Size (d.nm)	Intensity		Fig.S13b	Size (d.nm)	Intensity		Fig.S13c	Size (d.nm)	Intensity
	0.4	0			0.4	0			0.4	0
	0.463	0			0.463	0			0.463	0
	0.536	0			0.536	0			0.536	0
	0.621	0			0.621	0			0.621	0
	0.719	0			0.719	0			0.719	0
	0.833	0			0.833	0			0.833	0
	0.965	0			0.965	0			0.965	0
	1.117	0			1.117	0			1.117	0
	1.294	0			1.294	0			1.294	0
	1.499	0			1.499	0			1.499	0
	1.736	0			1.736	0			1.736	0
	2.01	0			2.01	0			2.01	0
	2.328	0			2.328	0			2.328	0
	2.696	0			2.696	0			2.696	0
	3.122	0			3.122	0			3.122	0
	3.615	0			3.615	0			3.615	0
	4.187	0			4.187	0			4.187	0
	4.849	0			4.849	0			4.849	0
	5.615	0			5.615	0			5.615	0
	6.503	0			6.503	0			6.503	0
	7.531	0			7.531	0			7.531	0
	8.721	0			8.721	0			8.721	0
	10.1	0			10.1	0			10.1	0
	11.696	0			11.696	0			11.696	0
	13.545	0			13.545	0			13.545	0
	15.686	0			15.686	0			15.686	0
	18.166	0			18.166	0			18.166	0
	21.037	0			21.037	0			21.037	0
	24.363	0			24.363	0			24.363	0
	28.214	0			28.214	0			28.214	0
	32.674	0			32.674	0			32.674	0
	37.84	0			37.84	0			37.84	0
	43.821	0			43.821	0			43.821	0
	50.748	0			50.748	0			50.748	0
	58.771	0			58.771	0			58.771	0
	68.061	0			68.061	0			68.061	0
	78.82	0			78.82	0.842			78.82	0
	91.28	0			91.28	5.379			91.28	0
	105.709	0			105.709	12.076			105.709	0
	122.42	0			122.42	17.976			122.42	7.816
	141.772	2.762			141.772	20.624			141.772	18.726
	164.183	8.164			164.183	19.056			164.183	25.592
	190.137	14.091			190.137	14.034			190.137	24.509
	220.194	18.264			220.194	7.635			220.194	16.535
	255.002	19.248			255.002	2.379			255.002	6.556
	295.312	16.849			295.312	0			295.312	0.266
	341.995	12.03			341.995	0			341.995	0
	396.058	6.501			396.058	0			396.058	0
	458.666	2.091			458.666	0			458.666	0
	531.172	0			531.172	0			531.172	0
	615.139	0			615.139	0			615.139	0
	712.379	0			712.379	0			712.379	0
	824.992	0			824.992	0			824.992	0
	955.406	0			955.406	0			955.406	0
	1106.43	0			1106.43	0			1106.43	0
	1281.34	0			1281.34	0			1281.34	0
	1483.89	0			1483.89	0			1483.89	0
	1718.47	0			1718.47	0			1718.47	0
	1990.12	0			1990.12	0			1990.12	0
	2304.72	0			2304.72	0			2304.72	0
	2669.04	0			2669.04	0			2669.04	0
	3090.96	0			3090.96	0			3090.96	0
	3579.58	0			3579.58	0			3579.58	0
	4145.44	0			4145.44	0			4145.44	0
	4800.75	0			4800.75	0			4800.75	0
	5559.64	0			5559.64	0			5559.64	0
	6438.51	0			6438.51	0			6438.51	0
	7456.3	0			7456.3	0			7456.3	0
	8634.99	0			8634.99	0			8634.99	0
	10000	0			10000	0			10000	0

## Sheet: Fig.S14
Fig. S14a	Wavelength (nm)	1 mM	2 mM	5 mM	10 mM	20 mM	50 mM		Fig. S14b	Concentration (mM)	I/I0
	490	220896	238631	271388	296775	351980	364599			1	1
	491	218205	235639	272113	301073	362390	380804			2	1.3827
	492	215368	233418	272957	306612	373401	397720			5	2.60247
	493	211804	231626	274201	312878	385770	416897			10	3.97521
	494	208967	230037	276204	319209	399574	437630			20	5.93602
	495	205980	228152	278397	326825	414464	459486			50	8.00208
	496	203043	227181	281353	335024	430573	482687
	497	200601	226358	284272	343667	447985	506495
	498	198465	225689	288132	352654	466810	531896
	499	196873	225469	292789	362540	487251	559200
	500	195397	225643	297425	373126	509564	587883
	501	193770	225264	302743	384028	532141	618030
	502	191790	225140	308100	396708	555629	648933
	503	190150	225223	314316	409436	580387	680918
	504	188816	225138	320493	422466	606000	714165
	505	187408	225302	327062	436198	631292	747350
	506	185561	225519	333172	449823	655985	779744
	507	183700	225488	339546	464420	680246	814310
	508	182408	225622	346366	477967	704474	848319
	509	180956	225842	353477	491832	727307	881356
	510	180075	226262	360312	505206	748802	914155
	511	179070	227058	366664	517995	769097	945476
	512	177890	228124	374081	530852	788739	975939
	513	177154	228984	380984	543774	807190	1.0056e+06
	514	176363	229618	387062	555724	824638	1.03368e+06
	515	175601	230466	392893	567107	840970	1.06109e+06
	516	174660	230800	398002	578158	857080	1.08705e+06
	517	173690	231313	402908	587924	872034	1.11206e+06
	518	172599	231963	406869	596535	885531	1.13542e+06
	519	171807	232497	410784	604989	898011	1.15662e+06
	520	170633	232717	413514	612198	909375	1.1764e+06
	521	170067	232542	416560	619686	920492	1.19584e+06
	522	169452	232656	418629	624778	930576	1.21281e+06
	523	168698	232117	420371	630554	939002	1.22885e+06
	524	167725	231139	421871	635699	946282	1.24352e+06
	525	166736	230192	423698	640014	952030	1.25594e+06
	526	165734	229662	425599	644129	958180	1.26706e+06
	527	164693	228534	427090	647672	962279	1.27684e+06
	528	163835	227721	428040	650201	966994	1.28547e+06
	529	162618	226608	428609	652370	970393	1.29285e+06
	530	161251	225409	428399	653238	972616	1.29947e+06
	531	160014	224071	428051	654188	973706	1.30503e+06
	532	158770	222933	427286	653943	974431	1.30895e+06
	533	157441	221852	427258	654195	975361	1.31256e+06
	534	155966	220714	426035	654690	976598	1.31511e+06
	535	154789	219518	424999	654179	977622	1.31621e+06
	536	153139	217841	423268	652995	977067	1.31666e+06
	537	151556	215955	422157	652926	976687	1.31761e+06
	538	149981	214066	420435	652189	975721	1.31789e+06
	539	148773	212812	419130	651794	974781	1.31742e+06
	540	147252	211594	417857	651152	973944	1.31652e+06
	541	145760	210049	416594	650357	971704	1.3164e+06
	542	144248	208895	415074	648869	970601	1.31517e+06
	543	143047	207278	413369	647482	967534	1.31318e+06
	544	141898	206038	411830	644844	964563	1.31176e+06
	545	140537	204662	409758	643522	961816	1.30952e+06
	546	139286	203299	408432	641521	959515	1.30746e+06
	547	138005	201756	407134	639955	957447	1.30532e+06
	548	137019	200120	405283	637913	954959	1.30293e+06
	549	135876	198619	403296	635208	951765	1.29953e+06
	550	134469	196562	401232	631697	948408	1.29552e+06
	551	133364	194888	399141	629192	945911	1.29223e+06
	552	131993	193333	396685	625972	941348	1.288e+06
	553	130728	192048	394875	622827	937056	1.28276e+06
	554	129434	190397	392229	619199	931585	1.27686e+06
	555	128286	188762	389276	615800	925000	1.27148e+06
	556	126937	187218	385801	611371	918787	1.26405e+06
	557	125573	185595	382903	607351	912239	1.2563e+06
	558	124114	184283	380115	602474	905701	1.24906e+06
	559	122486	182997	376594	598515	899040	1.2404e+06
	560	121094	181131	374059	594163	892737	1.23175e+06
	561	119729	179279	370944	589763	885720	1.22173e+06
	562	118693	177499	367970	584588	878320	1.21218e+06
	563	117358	175831	364870	579525	871417	1.20229e+06
	564	115809	173606	361588	573395	863240	1.1911e+06
	565	114368	171485	358159	567510	854717	1.18018e+06
	566	112764	169521	354671	561047	844770	1.16869e+06
	567	111215	167741	351216	553925	835437	1.15683e+06
	568	109519	165441	346845	547842	825129	1.14436e+06
	569	108393	162962	342646	541230	814258	1.1313e+06
	570	106854	160496	337648	533779	804659	1.11819e+06
	571	104982	158743	333600	527378	794558	1.10429e+06
	572	103574	156707	329217	520449	783947	1.09085e+06
	573	102039	154437	324685	513474	772857	1.07566e+06
	574	100647	152303	320001	507136	762173	1.06066e+06
	575	99032	149832	315436	500163	751236	1.04493e+06
	576	97789.4	147610	310741	493071	740319	1.0315e+06
	577	96317	145194	306291	486439	729915	1.01745e+06
	578	94819.6	142884	301097	479203	718864	1.0017e+06
	579	93276.2	140957	296313	471265	707860	987505
	580	91490.8	138886	291149	463799	697244	972926
	581	90037.7	137222	286424	455493	686866	959319
	582	88723.2	135114	281444	447888	676751	944806
	583	87526.7	133332	276530	439834	666668	930166
	584	86221.9	131827	271745	432494	656822	915941
	585	84858.3	130060	267242	424888	646413	901705
	586	83774.9	128132	263008	417165	636018	887461
	587	82419.9	126314	258654	410319	625036	872512
	588	81432.6	124710	254368	403747	614789	858550
	589	79990.4	122813	250563	397225	605033	844638
	590	79080.3	120926	246513	390744	595340	831580
	591	78299.3	118701	242478	384456	586096	817807
	592	77112.1	117034	238632	378166	576991	804483
	593	75717.1	114921	235016	371405	566763	792241
	594	74382.9	112401	230933	365352	557222	779153
	595	73502.3	110312	227311	359021	547932	767023
	596	72527	108093	223756	352985	538239	754230
	597	71191.9	106042	219976	347077	528605	741176
	598	70220.8	103757	216340	341196	520141	727401
	599	68910.5	101321	212313	334636	511377	714403
	600	67652.5	99502.8	208420	328795	502349	701373
	601	66224.9	97759.3	204125	322723	493388	688096
	602	65338.9	95974.3	200253	316594	485513	675248
	603	63987.2	94111.6	196281	310815	477835	662607
	604	63021	92386.5	192692	304378	469690	650049
	605	61952.6	90829.9	189109	298729	461654	637911
	606	60516	89888.7	185878	293188	453490	625955
	607	59534.5	88359.4	182311	287312	444149	614033
	608	58594.6	86730.5	178929	282271	435850	601839
	609	57769.3	85555.5	175653	276865	427528	589749
	610	56973.8	84255.1	172523	271201	418513	578005
	611	56066.7	82971.9	169266	265617	409775	565722
	612	55411	81644.1	166073	260321	401800	553461
	613	54613	80194.1	162333	255294	393199	542519
	614	53851.6	78782.8	158991	250115	384834	531557
	615	53017.1	77211.6	155639	244685	376722	519959
	616	52115.5	75512.4	152705	239771	368801	508561
	617	51242.3	74042.3	150112	234874	361023	498492
	618	50616.7	72951.4	147733	230149	352814	488525
	619	49832.2	71766	145011	225430	344715	477536
	620	49081.8	70819.2	142475	220778	336943	466998
	621	48483.5	69651.4	139757	216084	329528	456795
	622	47619.3	68725	137273	211690	322882	446416
	623	46915	67753.7	134708	206534	315726	435783
	624	46420.3	66784.8	132163	201634	308367	425624
	625	45935.8	65861.4	129517	197320	301560	415306
	626	45581	64843.9	126770	192985	295138	404984
	627	45180.9	63924.4	123930	188585	288932	395320
	628	44831.9	62878.3	121436	183995	282609	385418
	629	44498.7	61800	119047	179762	275972	375621
	630	44079.1	60893.8	116884	175907	269502	366277
	631	44008.8	60152.1	114871	171936	262857	357839
	632	43846.6	59132.1	112624	167926	256317	349746
	633	43489	57922.2	110427	164031	249723	340454
	634	43262.8	57030.6	108637	160769	243740	332529
	635	42898.4	56268.5	106598	157147	238026	324537
	636	42462.3	55477.2	104714	153760	232296	317015
	637	42360.7	54809.1	103139	150070	226964	308347
	638	42360	54320.9	101321	147340	221568	300282
	639	42257.1	54056.8	99807.2	144732	216690	292205
	640	42275	54037.3	98121.3	141649	211814	284557
	641	42250.9	54019.9	96523.3	138970	207596	277758
	642	42360.8	53997.1	95069.4	136367	203264	271118
	643	42476.1	53983	93554	134037	198811	264656
	644	42448.1	54082	92207.6	131719	194725	258246
	645	42496.1	53907.9	90905.7	128884	190627	252312
	646	42573.3	53661.3	89483	126425	186957	246737
	647	42508.8	53542.9	88403.8	124010	182983	240311
	648	42555.7	53349.6	87332.9	121419	179340	234392
	649	42612	53138.9	86220.1	118808	175783	228814
	650	42540.4	52574	85012.7	116534	172798	223372
	651	42652.7	52416.6	84037.5	114214	169214	217530
	652	42621.4	52109.5	83137.6	112254	165441	211896
	653	42692.8	51878.6	82267.2	110061	161678	206616
	654	42741.5	51639.3	80891	107852	158552	201807
	655	42964.3	51315.4	79940.8	105949	155517	196930
	656	43137.7	51252.4	78958.3	103688	152736	191937
	657	43399	51113.6	78082.3	101837	150050	187150
	658	43623	50827.5	77160	100468	147577	182030
	659	43881	50528.7	76596.7	98678.1	145054	177091
	660	44182.7	50534.8	75840.3	97334.8	142655	172381
	661	44500.5	50547	75207.3	95577.4	140091	167619
	662	44895.9	50194.7	74771.7	94130.9	137994	163069
	663	45174	50282.7	74269.3	93057	135999	159543
	664	45419	50261	73687.5	92010.6	134156	155578
	665	45617	50435.1	73210	90771	131597	151670
	666	45706.7	50035.6	72749.6	89595.7	128621	147555
	667	45450.9	49182.9	71570.3	87748.5	125649	143667
	668	44186	48106.1	69725.8	85402.1	122545	139839
	669	43341	47445.7	68037.8	83236.6	119467	135959
	670	42556.5	46799.7	66454.7	81501.7	116323	131915

## Sheet: Fig.S16
Fig.S16a	Wavelength (nm)	Cy	Et2O	EA	THF	DMSO	DMF	ACN		Fig.S16b	Wavelength (nm)	Cy	Et2O	EA	THF	DMSO	DMF	ACN
	290	0.23886	0.24908	0.29472	0.34947	0.2284	0.23562	0.34226			430	8898.18	36011.1	56020.4	24020.9	16809.6	7423.08	5283.58
	290.5	0.23821	0.24827	0.29473	0.34856	0.2286	0.23581	0.34198			431	8703.12	36618.9	54464.9	24655.8	16839	7358.3	5235.14
	291	0.23759	0.24755	0.29483	0.34776	0.22883	0.23601	0.34178			432	8445.2	37181.7	53247.4	25289.8	16697.3	7183.01	5171.13
	291.5	0.23708	0.24693	0.29484	0.34717	0.22925	0.2363	0.34154			433	8226.99	37745.6	51823.4	25781.8	16510.5	7167.88	5164.79
	292	0.23672	0.24646	0.29482	0.34685	0.22986	0.2366	0.34126			434	8023.29	38516.1	50492.7	26458.6	16480.9	7105.97	5276.33
	292.5	0.23631	0.24591	0.2947	0.34677	0.23057	0.23698	0.34093			435	7729.18	39378.2	49327.6	26984.6	16356.8	7065.38	5405.62
	293	0.23603	0.24538	0.2946	0.34676	0.2313	0.23742	0.34062			436	7615.43	40059.4	48147	27835.2	16150.7	7058.46	5445.99
	293.5	0.23581	0.24498	0.29468	0.34686	0.23205	0.23789	0.34049			437	7407.93	41012.4	46953	28613	15947.1	7054.5	5398.7
	294	0.23563	0.24456	0.29478	0.34684	0.23267	0.23841	0.34038			438	7181.1	41950.3	45733.5	29511.4	16010.5	7050.44	5390.54
	294.5	0.23546	0.24418	0.29493	0.34674	0.23344	0.23899	0.34019			439	6987.13	42584.7	44892.2	30735.2	15935.8	7133.71	5490.35
	295	0.23545	0.24389	0.29511	0.34667	0.23417	0.23945	0.34			440	6757.83	43110.7	43807.3	31810.4	15694	7183.31	5610.67
	295.5	0.23548	0.24359	0.29518	0.34666	0.23497	0.23986	0.33974			441	6619.35	43655.3	42815.1	32997.4	15648.6	7221.42	5582.03
	296	0.23547	0.24328	0.2952	0.34674	0.23583	0.24032	0.33947			442	6414.73	44140.1	41718.3	34103.2	15428.3	7192.7	5413.18
	296.5	0.23529	0.24299	0.29522	0.34681	0.23659	0.24076	0.33922			443	6257.27	44509.1	40409.4	35168.3	15425.2	7321.05	5266.71
	297	0.23508	0.24263	0.29514	0.34689	0.23734	0.24124	0.33891			444	6116.32	45370.8	39309.8	36367.5	15397.7	7276.25	5288.9
	297.5	0.23486	0.24237	0.29504	0.34693	0.23801	0.24178	0.33852			445	6011.96	46279.5	38404.5	37437.2	15319.9	7270.21	5401.35
	298	0.23468	0.24213	0.29509	0.34693	0.23859	0.2423	0.33826			446	5918.81	47161.6	37433.1	38999.8	15081.5	7404.15	5465.37
	298.5	0.23447	0.24191	0.29523	0.3468	0.2391	0.24288	0.33805			447	5904.17	47796.4	36469.2	40468.1	14940.8	7435.48	5446.76
	299	0.23417	0.24163	0.29547	0.34677	0.23956	0.24338	0.33784			448	5798.51	48170.1	35537.3	41891.9	14986.8	7471.52	5536.45
	299.5	0.23399	0.24143	0.29556	0.34678	0.2401	0.24381	0.33769			449	5682.45	48351.6	34985.9	43771.6	14860.3	7584.73	5841.22
	300	0.2337	0.2411	0.29566	0.34673	0.24077	0.2443	0.33744			450	5558.32	48371.6	34446.8	45457.9	14745.5	7712.54	6244.39
	300.5	0.23345	0.24085	0.29575	0.34674	0.24149	0.24478	0.33717			451	5446.99	48535.2	33658.3	47149.2	14731.4	7949.72	6532.72
	301	0.233	0.24068	0.29584	0.3468	0.2423	0.24529	0.3369			452	5289.63	48528.8	32821.9	48715.5	14655.5	8132.96	6720.41
	301.5	0.23256	0.24035	0.29583	0.34683	0.24303	0.24579	0.33656			453	5216.6	48621.7	32043.2	50017.8	14664.4	8429.7	6979.8
	302	0.23223	0.2401	0.29586	0.34696	0.24372	0.24623	0.33634			454	5145.78	48694.8	31295.1	51600.7	14627.7	8588.88	7389
	302.5	0.2319	0.23976	0.29587	0.34708	0.24434	0.2468	0.33613			455	5086.9	48649.8	30558.5	53056.8	14422.1	8838.58	7832.23
	303	0.2317	0.23947	0.29601	0.34722	0.2449	0.2474	0.33586			456	5030.91	48672.6	29869	54828.6	14222.3	9213.87	8162.45
	303.5	0.2315	0.2392	0.29613	0.34739	0.24552	0.24786	0.33557			457	5081.7	48466.4	29439.4	56109.2	14154.7	9420.68	8465.01
	304	0.23129	0.23889	0.29614	0.34749	0.24619	0.24817	0.33519			458	5008.9	48352.5	29098.2	57026	14187.1	9744.1	8954.92
	304.5	0.23107	0.23856	0.29616	0.34762	0.24693	0.2485	0.33476			459	5016.88	48287.1	28895.8	58193.1	14111.1	10132.4	9746.81
	305	0.23091	0.2383	0.29605	0.3478	0.24781	0.24871	0.33427			460	4988.3	48275.4	28770.8	59119.2	14120.9	10599.6	10727.5
	305.5	0.23071	0.23799	0.29594	0.34799	0.2486	0.24894	0.33376			461	4883.24	48430.8	28436.6	60161.9	14296.1	11005.8	11817.6
	306	0.23037	0.2377	0.29585	0.3481	0.24927	0.24926	0.33328			462	4776.41	48384.8	28377.6	61160.9	14394.4	11575.3	13046.3
	306.5	0.23009	0.23735	0.29573	0.34809	0.24973	0.2496	0.33279			463	4769.56	48557	28360	62245.5	14639.9	12296.9	14536
	307	0.22977	0.23701	0.29557	0.34808	0.25008	0.24997	0.33235			464	4799.58	48173.3	28564.9	63717.3	14910.6	13073.6	16374.9
	307.5	0.2294	0.23663	0.29545	0.34796	0.25046	0.2503	0.33198			465	4735.29	47943.9	28815.8	65083.5	14849.3	14093.4	18640.4
	308	0.22905	0.2361	0.29542	0.34784	0.25083	0.25061	0.33166			466	4729.49	47699	29305.9	66774.5	15109.5	15500	21464.2
	308.5	0.22849	0.2354	0.29533	0.34777	0.25112	0.25084	0.33131			467	4790.82	47667	30265.2	68129.5	15428.4	16989.9	25002.6
	309	0.22787	0.23477	0.29516	0.34772	0.25143	0.25089	0.33084			468	4780.93	47502.4	31306.9	69341.9	15663.2	18887.2	29163.2
	309.5	0.22719	0.23419	0.29488	0.34752	0.25173	0.25097	0.33033			469	4852.84	47762.5	32930.2	70981.9	15995.8	21117.1	33551.6
	310	0.22644	0.23351	0.29458	0.34732	0.25196	0.25108	0.32979			470	4943.5	48220.9	35077.9	72745.8	16380.1	23546.9	38101.5
	310.5	0.22559	0.23292	0.29421	0.3471	0.2521	0.25103	0.32927			471	4984.27	48869.2	37803.4	74620.5	17007.2	26264.8	43371.3
	311	0.22463	0.2324	0.29385	0.3467	0.25205	0.25096	0.32866			472	5163.66	49612.4	41046.4	76776.5	17679.6	29570.4	49986.3
	311.5	0.22363	0.23185	0.29349	0.34619	0.25186	0.25084	0.32814			473	5461.7	50660.7	45087.1	79192.1	18702.9	33365.2	57997.8
	312	0.22266	0.23134	0.29307	0.34584	0.2517	0.25068	0.32766			474	5872.68	51680.8	49730.3	82065	19741.9	37899.2	67160.3
	312.5	0.22166	0.23078	0.2926	0.3455	0.25152	0.25051	0.32706			475	6298.88	53189.9	54872.7	85058	20618	42814.5	77344.1
	313	0.22049	0.23031	0.29218	0.34514	0.25149	0.25027	0.32646			476	6815.59	54707.4	61130.7	88865.9	22004.8	48894.6	88577.4
	313.5	0.21918	0.22978	0.29176	0.34473	0.25145	0.24984	0.32585			477	7530.61	56728.9	68110.6	93077.8	23290	55461.9	101104
	314	0.21791	0.22926	0.29114	0.34425	0.25143	0.24938	0.32526			478	8325.94	59097.4	75697.3	97933	24736.2	62886.6	115077
	314.5	0.21668	0.22881	0.29047	0.34368	0.25133	0.24894	0.32473			479	9273.15	62464.6	84872.6	103491	26578.1	71097.9	130161
	315	0.21555	0.22843	0.28984	0.34311	0.25127	0.24846	0.32418			480	10268.1	66097.3	94996.1	110215	28794.8	80211.4	145865
	315.5	0.21438	0.22803	0.28936	0.34255	0.25108	0.24813	0.32371			481	11472.8	70298.5	106604	118075	31183.5	90337.3	162794
	316	0.21318	0.22753	0.2889	0.34199	0.2508	0.24781	0.32339			482	12858.8	75515.9	119200	126376	33940.6	101023	182150
	316.5	0.21206	0.22701	0.2885	0.34137	0.25043	0.24744	0.32318			483	14382.1	81164.1	132840	135196	36818.6	112583	203930
	317	0.21082	0.22639	0.28806	0.34075	0.25014	0.2471	0.323			484	16291	87701.4	147677	144875	39983	125722	226551
	317.5	0.20955	0.22564	0.28768	0.34012	0.24995	0.24679	0.32284			485	18322.9	95244.4	163927	154655	43116	138979	248824
	318	0.20831	0.2248	0.28743	0.3395	0.24965	0.24655	0.3226			486	20559.1	103383	181034	165545	46565.8	153192	271160
	318.5	0.20708	0.22404	0.28705	0.33891	0.24927	0.24615	0.32224			487	23075.2	112391	198657	177277	49934.7	167808	294493
	319	0.20602	0.22349	0.28659	0.33828	0.24882	0.24586	0.32182			488	25626.1	121887	217578	188809	53689	183119	319018
	319.5	0.20506	0.223	0.2862	0.33751	0.24836	0.24576	0.32143			489	28291.9	132270	236626	200976	57755.2	198601	344174
	320	0.2042	0.22247	0.28588	0.33681	0.24784	0.24568	0.32108			490	31486.6	142713	255884	215163	61770.2	214538	369401
	320.5	0.20336	0.22195	0.28565	0.33622	0.24728	0.24552	0.32075			491	34733.5	153685	275418	228876	65578.5	230643	394261
	321	0.20253	0.22155	0.28546	0.3357	0.24677	0.24532	0.32035			492	38109.2	165732	294704	243095	69205.5	246466	418512
	321.5	0.20165	0.22118	0.28524	0.33524	0.24629	0.24519	0.32004			493	41717.2	178218	313929	257840	72848.6	262197	442011
	322	0.20079	0.22085	0.28497	0.33492	0.24579	0.24502	0.31968			494	45659.8	190647	333232	272677	76770.4	278242	464806
	322.5	0.19998	0.22049	0.28467	0.3346	0.2453	0.24488	0.3193			495	49689.6	203239	352658	286988	80815.7	292685	486910
	323	0.19914	0.22023	0.28443	0.33433	0.24486	0.24477	0.31894			496	53862.5	216267	372368	302037	85017.2	306680	508280
	323.5	0.19847	0.21999	0.28414	0.33416	0.24438	0.24461	0.31862			497	58248.8	228693	391089	316455	89029.5	321076	528515
	324	0.19794	0.21984	0.28382	0.33389	0.2439	0.24447	0.31839			498	62305.2	240566	410015	329572	93385.8	333921	547296
	324.5	0.1975	0.21973	0.28366	0.33354	0.24336	0.24441	0.3182			499	66563.2	251876	426924	342167	97553.9	346482	564547
	325	0.19706	0.21962	0.28362	0.33322	0.24285	0.24435	0.31804			500	71292.6	262506	442343	355226	101009	358362	580507
	325.5	0.19666	0.2195	0.28363	0.333	0.24245	0.24418	0.31814			501	75432.7	272699	457353	366805	103967	370220	595380
	326	0.19625	0.21929	0.28367	0.33279	0.242	0.24389	0.31841			502	79764	283142	471004	378203	106540	380993	609387
	326.5	0.19583	0.21914	0.28365	0.33243	0.2416	0.24371	0.31876			503	83832	292930	482990	389701	108889	390565	622247
	327	0.19534	0.21896	0.28363	0.33224	0.24131	0.24358	0.31907			504	87878	301022	494074	399699	111212	399814	633212
	327.5	0.19488	0.21883	0.28375	0.33212	0.24105	0.24357	0.31937			505	91822.8	308935	504548	409079	113652	407531	642282
	328	0.19456	0.21881	0.28389	0.33199	0.24078	0.24362	0.3196			506	95678.9	316093	514135	418409	115753	414815	650185
	328.5	0.19435	0.21887	0.2839	0.33185	0.24044	0.24381	0.31977			507	98968	322583	521505	426424	117508	421122	657315
	329	0.1942	0.21903	0.28416	0.33169	0.24004	0.24421	0.32013			508	101944	327964	529022	432852	119213	426001	662984
	329.5	0.19417	0.21915	0.28447	0.33153	0.23962	0.24461	0.32061			509	104928	332707	533941	438284	120610	430270	667373
	330	0.19423	0.21925	0.28485	0.3316	0.23914	0.24501	0.32116			510	107597	336882	538503	443259	121592	433930	671181
	330.5	0.19429	0.21941	0.28516	0.33197	0.23871	0.2453	0.32173			511	109678	340734	542676	447107	122378	436721	674780
	331	0.19435	0.21963	0.28538	0.3324	0.23847	0.24571	0.32228			512	111571	343899	545580	449503	123354	439384	677232
	331.5	0.19447	0.21983	0.28563	0.3328	0.23832	0.24638	0.32278			513	112743	345968	547737	452682	124135	441647	678207
	332	0.19475	0.22014	0.28585	0.33325	0.23808	0.24703	0.32329			514	114371	347001	548848	454445	124708	442831	677863
	332.5	0.19515	0.22043	0.28603	0.33373	0.23787	0.2477	0.32372			515	115183	347980	549308	455876	124953	442641	676545
	333	0.19561	0.22081	0.28634	0.33421	0.23776	0.24841	0.32422			516	116022	347581	549333	456293	125491	442439	674119
	333.5	0.19619	0.22127	0.2867	0.33463	0.23776	0.2492	0.32478			517	116271	346863	547602	456166	125634	440698	671131
	334	0.1968	0.22171	0.28723	0.33495	0.23774	0.24998	0.32527			518	116779	345586	545555	454437	125436	440471	667820
	334.5	0.19745	0.22211	0.28768	0.33537	0.23788	0.25079	0.32575			519	116992	343730	542584	452869	125269	438721	664211
	335	0.19808	0.22241	0.28808	0.33595	0.23816	0.25144	0.32632			520	116985	341821	540645	450712	124951	437198	660317
	335.5	0.19869	0.22262	0.28851	0.33661	0.23849	0.25204	0.32699			521	116821	339934	537211	447494	124459	433886	657148
	336	0.19924	0.22276	0.28889	0.33717	0.23877	0.25266	0.32761			522	116199	338501	534017	443899	124504	431578	654168
	336.5	0.19972	0.22304	0.2892	0.33767	0.23902	0.25335	0.32811			523	115564	335844	530331	441214	124192	428655	650007
	337	0.20011	0.2233	0.28947	0.33827	0.23931	0.25394	0.32842			524	115406	333628	526128	437831	123243	424592	644118
	337.5	0.20061	0.22352	0.28971	0.33868	0.23962	0.2546	0.32861			525	114612	331617	522721	433860	122360	420249	638152
	338	0.20109	0.22377	0.28997	0.33897	0.23986	0.2553	0.32874			526	114379	328889	518971	429519	121867	416081	632446
	338.5	0.20148	0.224	0.29028	0.3393	0.23985	0.25616	0.32889			527	113874	326309	513821	425510	120821	411122	625884
	339	0.20193	0.22423	0.29063	0.33964	0.23977	0.25692	0.32908			528	113242	323433	509233	421163	120000	406946	618155
	339.5	0.20238	0.22426	0.29071	0.33998	0.23959	0.25762	0.32924			529	112418	320018	505117	417133	119328	402618	610907
	340	0.20284	0.22435	0.29076	0.34031	0.23952	0.25827	0.32922			530	111383	317087	501618	413574	118138	397338	604904
	340.5	0.20333	0.22447	0.29064	0.34061	0.2395	0.25887	0.32906			531	110438	313872	496677	408821	117331	391944	598831
	341	0.20382	0.22448	0.29038	0.3407	0.23963	0.25954	0.32892			532	109010	311808	491313	404916	116846	387579	591657
	341.5	0.20431	0.22454	0.2901	0.34063	0.23966	0.26023	0.32885			533	107512	307970	485628	400893	115997	383226	584073
	342	0.20483	0.22482	0.28981	0.34054	0.23957	0.26093	0.32888			534	106335	305098	480611	395946	114788	379178	577616
	342.5	0.20535	0.22509	0.28963	0.34032	0.2395	0.26162	0.32889			535	105380	302407	475649	391621	113425	374944	572552
	343	0.20576	0.22536	0.28943	0.34011	0.23947	0.26228	0.3288			536	104475	299868	470661	387436	111779	370170	567602
	343.5	0.20614	0.22561	0.28917	0.33994	0.23945	0.26293	0.32864			537	103497	297303	465640	383237	110165	365126	560918
	344	0.20636	0.22561	0.28898	0.33969	0.23942	0.26342	0.32833			538	102749	294616	461409	379506	108960	359416	552570
	344.5	0.20645	0.22544	0.28868	0.33946	0.23955	0.26385	0.32805			539	102451	292230	456718	375352	107763	354490	544649
	345	0.20646	0.22519	0.28825	0.33924	0.23966	0.26415	0.32774			540	101831	289467	452283	371681	106143	348922	538702
	345.5	0.20648	0.22501	0.28778	0.33885	0.23963	0.26447	0.32736			541	101284	286423	446524	367295	104782	344747	533551
	346	0.20646	0.2249	0.28726	0.33824	0.23953	0.26479	0.32687			542	100507	283772	439753	363180	103544	340049	526950
	346.5	0.20642	0.22482	0.28669	0.33752	0.23937	0.26507	0.32615			543	99663.7	280631	433684	358511	102056	335337	518146
	347	0.20649	0.22468	0.28608	0.33678	0.23918	0.26526	0.32538			544	99002.6	277730	428503	353301	100631	331105	508441
	347.5	0.20667	0.22452	0.28557	0.3359	0.23906	0.26555	0.32463			545	98095.1	274356	422735	347893	98798	326486	499414
	348	0.20676	0.22432	0.28509	0.33521	0.2389	0.2659	0.32384			546	96861.3	271422	417747	343013	97009.7	321420	491323
	348.5	0.20683	0.22401	0.28447	0.33478	0.23864	0.26624	0.32299			547	95937	267952	412085	338072	95473.6	316166	483228
	349	0.2069	0.22368	0.28377	0.33419	0.23835	0.26658	0.32198			548	95510.4	264692	406020	333598	94164.6	310289	474593
	349.5	0.20692	0.2232	0.28289	0.33354	0.23806	0.26686	0.32094			549	94797.3	261080	399881	329191	92533	304373	465856
	350	0.20699	0.22288	0.28189	0.33293	0.23795	0.26702	0.31969			550	93658.3	257601	393154	323819	90695.9	299125	457649
	350.5	0.20706	0.22244	0.28089	0.33225	0.23777	0.2672	0.31844			551	92497	253536	386258	318671	88934.9	293727	449946
	351	0.20715	0.2219	0.27983	0.33138	0.23757	0.26739	0.31722			552	91412.8	249209	378590	313165	87432.6	287701	441862
	351.5	0.20721	0.22151	0.27871	0.33038	0.23719	0.26761	0.31598			553	90245.4	245503	371578	308043	85698.7	282644	432687
	352	0.20726	0.22116	0.2775	0.32948	0.23678	0.26775	0.31461			554	88690.2	241674	365301	302461	84482.3	277703	422781
	352.5	0.20722	0.22072	0.27625	0.32852	0.23633	0.26778	0.31303			555	86957.3	237227	358309	297048	82723.6	272298	413451
	353	0.20697	0.22	0.27482	0.32751	0.23583	0.26769	0.31111			556	85475	233290	352101	292465	81440.6	267407	405092
	353.5	0.20661	0.21912	0.27334	0.32628	0.23541	0.26739	0.30904			557	84275.1	229146	345190	287156	79995	261834	397465
	354	0.2061	0.21794	0.27166	0.32485	0.23494	0.26691	0.30675			558	83319.9	225339	337975	282000	78637.8	256521	390099
	354.5	0.20551	0.21663	0.26964	0.32334	0.23436	0.26627	0.3042			559	81997.2	221063	331370	277071	77210.6	250631	382706
	355	0.20479	0.21524	0.26734	0.32152	0.2336	0.2656	0.3015			560	80795.2	217093	324730	271109	75538.9	245060	374669
	355.5	0.20396	0.21378	0.26486	0.31936	0.2327	0.26485	0.29877			561	79425.8	212428	318613	265125	74181.7	238968	366266
	356	0.20305	0.21223	0.26218	0.31688	0.2317	0.26388	0.29576			562	77998.9	207572	311828	259241	72320.6	233383	358191
	356.5	0.20214	0.21048	0.25937	0.3143	0.23066	0.2627	0.29248			563	76550.5	203332	305060	253472	70632.6	228522	350788
	357	0.20108	0.2086	0.2565	0.31157	0.2295	0.26136	0.28911			564	74892.7	198816	298483	248149	69161	223420	343379
	357.5	0.19974	0.20652	0.2535	0.30855	0.22831	0.25996	0.28567			565	73116	194002	292034	242769	67126.6	218669	335587
	358	0.19827	0.20425	0.25024	0.30546	0.22698	0.25851	0.28215			566	71613	189083	285637	237072	65750.3	213669	327387
	358.5	0.19662	0.20179	0.24671	0.30214	0.22555	0.25696	0.27849			567	70260.4	184859	278691	231492	64011.4	208593	318983
	359	0.19484	0.19924	0.24316	0.29846	0.22388	0.25533	0.27466			568	68920.8	180416	272319	226565	62649	204158	310397
	359.5	0.19294	0.19658	0.2395	0.29473	0.22214	0.25354	0.27084			569	67496	175900	265734	221780	61336.1	198903	302311
	360	0.1911	0.19389	0.23603	0.29093	0.22043	0.25165	0.26696			570	65833.7	171902	259875	216828	59853.7	193716	295158
	360.5	0.1891	0.19108	0.23273	0.28697	0.21852	0.24977	0.26297			571	64235.1	167799	253825	211625	58340.5	188551	288510
	361	0.1868	0.18825	0.22918	0.28281	0.21655	0.24783	0.25894			572	62667.2	163899	247431	206776	56946.8	184016	281327
	361.5	0.18431	0.18536	0.22542	0.27853	0.21445	0.24577	0.25494			573	61215.9	160384	240954	201886	55735.3	179169	274000
	362	0.18182	0.18225	0.22161	0.27411	0.21238	0.24368	0.25092			574	59854.6	156293	234589	197255	54445.2	174610	267436
	362.5	0.17913	0.17909	0.2179	0.26958	0.21018	0.24147	0.24676			575	58353.1	152377	228644	191714	52970.3	170311	261747
	363	0.17629	0.17586	0.21425	0.26499	0.20791	0.23921	0.24249			576	57270.1	148605	222303	186525	51708.8	165159	255732
	363.5	0.1735	0.17267	0.21063	0.26051	0.2057	0.23696	0.23829			577	56224.8	145229	216221	181285	50235.4	161196	248964
	364	0.17072	0.16938	0.20686	0.25593	0.20342	0.23462	0.23415			578	55027.2	141285	211111	176793	48675.2	157060	241592
	364.5	0.16787	0.16623	0.20298	0.25134	0.20116	0.23206	0.22993			579	53683.7	137849	205493	172124	47276.9	152885	234228
	365	0.16493	0.16325	0.19919	0.24674	0.19893	0.22956	0.22573			580	52031.6	134339	200484	167378	45924	148772	227038
	365.5	0.16212	0.16039	0.19557	0.24235	0.19678	0.2271	0.22169			581	50560.2	130617	195555	162585	44387.4	144939	220607
	366	0.15947	0.15758	0.19212	0.23799	0.19471	0.22457	0.2177			582	49055.7	127471	190618	158150	43578	140928	214842
	366.5	0.15688	0.15476	0.18884	0.23364	0.19265	0.22203	0.2137			583	47880.8	124121	185681	153893	42441.3	136472	209407
	367	0.15422	0.15214	0.18552	0.22941	0.19041	0.21953	0.20987			584	46673.4	120498	180555	149792	41241.6	133046	203534
	367.5	0.1516	0.1497	0.18217	0.22531	0.18817	0.21709	0.20616			585	45469.7	117597	175433	145638	40086.4	129175	197637
	368	0.14929	0.1473	0.17888	0.22126	0.18607	0.21485	0.20252			586	44680.8	114739	170219	141986	39015.9	125119	192171
	368.5	0.14714	0.14507	0.17564	0.2173	0.1841	0.21261	0.1989			587	43743.6	112001	165608	138380	38100.2	121522	187373
	369	0.14506	0.14299	0.17256	0.21345	0.18206	0.21037	0.19539			588	42606.7	109103	161396	135136	36964	117950	182472
	369.5	0.14303	0.14106	0.16952	0.20995	0.18006	0.20815	0.19204			589	41511.7	106461	157097	132030	36115.9	114757	177290
	370	0.14106	0.13912	0.16667	0.20656	0.17813	0.20589	0.1886			590	40314.4	103396	152799	128581	35160.1	111680	171792
	370.5	0.13886	0.13708	0.16371	0.20315	0.17625	0.20378	0.18491			591	39210.3	100371	148804	124870	34311.2	108841	166342
	371	0.13664	0.13493	0.16054	0.19958	0.17443	0.20169	0.1813			592	38055.2	97614.4	145270	121128	33460.3	105965	161252
	371.5	0.13454	0.13271	0.15718	0.19596	0.17257	0.19944	0.17772			593	37288.8	95068.6	141275	117462	32355.5	102948	157084
	372	0.13252	0.13044	0.15395	0.19231	0.17057	0.19711	0.17406			594	36285.6	92471.2	137389	114015	31235.7	100490	153590
	372.5	0.1304	0.12821	0.15081	0.18884	0.16849	0.1947	0.17032			595	35549	90277.8	133166	110723	30232.7	97740.2	150040
	373	0.12821	0.12588	0.14763	0.1854	0.16645	0.19252	0.16649			596	34956.3	88373.3	129489	107900	29677.8	95121.2	146135
	373.5	0.12605	0.12346	0.14425	0.1818	0.16441	0.19021	0.16264			597	34175.8	86486.2	126524	105311	29104.2	92558.6	142297
	374	0.1238	0.12097	0.14073	0.17809	0.16232	0.18758	0.15876			598	33126.4	84414.6	123599	102833	28345.2	89891.7	138641
	374.5	0.1215	0.11844	0.13718	0.17439	0.16025	0.18476	0.15457			599	32339.1	82327.9	120704	100782	27521.4	87248.3	134622
	375	0.11925	0.11571	0.13367	0.17064	0.15809	0.18193	0.15023			600	31564.4	80178.4	117482	98114	26771.1	84712.7	130146
	375.5	0.11702	0.11289	0.13007	0.16669	0.15588	0.17912	0.146			601	30800.1	78104	114581	95485.1	26077	82255.3	125876
	376	0.11476	0.10982	0.12638	0.16247	0.1536	0.17606	0.14166			602	30072.1	75883.9	111690	92496	25222.6	79771	122466
	376.5	0.11243	0.1067	0.12263	0.15817	0.1511	0.17286	0.13713			603	29467.3	73932.5	108430	89898.7	24472.9	76967.5	119525
	377	0.10998	0.10359	0.11871	0.15396	0.14846	0.16956	0.13257			604	28579.4	71778.4	105269	87121.9	23846.4	74933.5	116442
	377.5	0.10744	0.10043	0.11473	0.14957	0.14598	0.16621	0.12795			605	27799	69821	101881	84396.2	23254.8	73035.3	113103
	378	0.10489	0.09714	0.11074	0.14492	0.14349	0.16284	0.12343			606	26980.7	68129.6	99063.8	81920.6	22996.4	71257.6	109977
	378.5	0.10212	0.0939	0.10662	0.14024	0.14089	0.15928	0.1189			607	26112.3	66395.1	96356.1	80137.9	22545.2	69436.4	107077
	379	0.09926	0.09061	0.10253	0.13562	0.13818	0.15552	0.11432			608	25361.4	64592.1	93823.8	77988.9	21865.9	67428.3	103957
	379.5	0.09631	0.08728	0.09843	0.13093	0.13554	0.15169	0.10967			609	24784.1	62946.1	91206.3	76390.9	21165.8	65520.4	100243
	380	0.09327	0.08382	0.09438	0.12608	0.13293	0.14785	0.10495			610	24341.6	61466.2	88716.4	74359	20592	63570.7	96391.9
	380.5	0.09018	0.08046	0.09035	0.12116	0.13033	0.14406	0.10027			611	24108.5	59790.2	86348.6	72657.4	20055	61771	93144.1
	381	0.08706	0.07708	0.08635	0.11625	0.12775	0.14016	0.0959			612	23831.5	57901.6	84078.3	70460.2	19458.6	59941.2	90652.3
	381.5	0.08391	0.07369	0.08241	0.11135	0.12509	0.13623	0.09163			613	23426.6	56405.5	81640.7	68452.8	18925.8	58029.3	88432
	382	0.08068	0.07037	0.07864	0.10652	0.12242	0.13245	0.08751			614	22863.4	54713.3	79324.9	66237.7	18395.3	56571.4	86176.8
	382.5	0.07733	0.06714	0.07496	0.10175	0.11978	0.12888	0.0836			615	22259.3	53043.2	77018.6	64282.5	17901.2	54814.6	83975.8
	383	0.07397	0.06396	0.07128	0.09714	0.11719	0.12549	0.07973			616	21612.1	51299.3	74664.9	62211.5	17555.8	53412	81788.7
	383.5	0.07067	0.06081	0.0678	0.09252	0.11458	0.122	0.07602			617	20914.1	49717	72504.4	60494.5	17118.6	52085.7	79375.4
	384	0.06742	0.05772	0.06445	0.08803	0.11202	0.11853	0.07244			618	20422.9	48075.4	70103.1	58680.2	16673.9	50650	76660.9
	384.5	0.06427	0.05474	0.06115	0.0835	0.1095	0.11519	0.06895			619	19641.1	46614.3	67798.8	57387.4	16214.5	49079.5	73880.3
	385	0.06128	0.05181	0.05792	0.07912	0.10698	0.11202	0.0656			620	19022.8	45218.1	65877	55771	15739.1	47460.8	71509.7
	385.5	0.05828	0.04898	0.05481	0.07483	0.10456	0.109	0.06242			621	18436.7	43821.7	64043.4	54262.6	15213.8	46015.2	69803.9
	386	0.05537	0.04616	0.05193	0.07072	0.10215	0.10603	0.05933			622	17845.9	42614.3	62137	52666.4	14737.2	44640	68418.5
	386.5	0.05257	0.04358	0.04914	0.06677	0.09978	0.10329	0.05634			623	17247.8	41611.6	60076.2	51077.3	14297.8	43062.1	66533.4
	387	0.04981	0.04116	0.04645	0.06294	0.09758	0.10068	0.05354			624	16795.9	40567.1	58093.3	49412.6	13838.5	41492.4	64082.4
	387.5	0.04702	0.03885	0.04388	0.05917	0.09552	0.09816	0.05091			625	16419.4	39710.2	56241	47857.2	13433.5	40023.8	61686.5
	388	0.04434	0.03659	0.0415	0.05561	0.09351	0.09575	0.04833			626	15942.6	38571.7	54485	46051.9	13010.2	38756.1	59691.9
	388.5	0.04183	0.03446	0.0391	0.05228	0.09159	0.09345	0.04585			627	15491.6	37414.9	53024.8	44416.4	12657	37250.5	57531.7
	389	0.03945	0.03245	0.03685	0.04913	0.08981	0.0913	0.04351			628	15056.2	36201.1	51048.6	43189.7	12274.1	35863.5	54999.1
	389.5	0.03701	0.03057	0.03469	0.04605	0.08817	0.08921	0.04127			629	14504.1	35026.6	49606.8	41719.3	11859.3	34590.8	52666.9
	390	0.03474	0.02883	0.03266	0.04315	0.08653	0.08729	0.03917			630	14145.9	33876	48251.4	40266.6	11465.8	33361.2	51132.7
	390.5	0.03257	0.0272	0.03078	0.04043	0.085	0.08551	0.0372			631	13587.5	32644.2	46927.3	38760.9	11041.5	32463.9	50071.6
	391	0.03051	0.02559	0.02903	0.03783	0.0836	0.08388	0.03538			632	13118.1	31631.7	45362.1	37623.9	10873.4	31546.5	48810.7
	391.5	0.0285	0.02412	0.0274	0.03526	0.08223	0.08245	0.03367			633	12658.3	30496.9	43700.6	36332.5	10581	30539.8	47071.5
	392	0.02654	0.02278	0.02593	0.03293	0.08096	0.0811	0.03205			634	12440.1	29608	41985.7	35236.5	10317.9	29607.8	45046.7
	392.5	0.02482	0.02144	0.0246	0.0307	0.07969	0.07982	0.03054			635	12064.2	28721.5	40669.4	33973.5	9978.6	28713.5	43033.1
	393	0.02326	0.02019	0.02326	0.02858	0.07855	0.07861	0.02898			636	11678	27478.3	39159.6	32678	9678.07	27677.8	41219.8
	393.5	0.02178	0.01894	0.02201	0.0265	0.07732	0.07751	0.02757			637	11318.3	26421.7	37866.6	31445.5	9360.98	26348.6	39779.7
	394	0.02036	0.01779	0.02074	0.02458	0.07609	0.07649	0.02629			638	11013.3	25235	36297.1	30333.3	9108.51	25465	38603.6
	394.5	0.01906	0.0167	0.01951	0.02285	0.07491	0.07555	0.02515			639	10632.4	24196.9	34990.5	29017	8861.21	24430.6	37450
	395	0.01787	0.01565	0.01845	0.02132	0.07377	0.07469	0.02398			640	10235.4	23307.8	33768.1	27875.7	8496.55	23392.2	36084.2
	395.5	0.01671	0.01474	0.01744	0.01976	0.07279	0.07396	0.02291			641	9773.71	22466.9	32318.9	26994.7	8222.63	22730.7	34668.4
	396	0.01555	0.01397	0.01648	0.0183	0.0718	0.07329	0.02186			642	9369.72	21993.8	31003	26370.9	8043.96	21953	33291.9
	396.5	0.01442	0.01314	0.01562	0.0169	0.07089	0.07278	0.02089			643	9077.11	21320.9	29662.4	25610.2	7729.35	21222.5	31980.8
	397	0.01339	0.0124	0.0149	0.01562	0.07009	0.07227	0.02			644	8913.89	20855.1	28547.8	25032.8	7560.86	20563.1	30717.4
	397.5	0.01241	0.01162	0.01425	0.01438	0.06932	0.07177	0.01912			645	8630.61	20325.3	27770	24260.7	7304.55	19823.1	29700.3
	398	0.01145	0.01089	0.01354	0.01322	0.06872	0.07143	0.01831			646	8447.69	19542.4	26919.5	23457.6	7071.21	19310.4	28905.5
	398.5	0.01058	0.01028	0.01278	0.01219	0.06812	0.07113	0.01764			647	8268.93	19062.6	26259.8	22790.1	6884.71	18653.5	28147.4
	399	0.00962	0.0097	0.0121	0.01122	0.06752	0.07101	0.01699			648	8150.16	18408.3	25496.6	22108.2	6820.96	18240.9	27298.3
	399.5	0.00876	0.00916	0.01148	0.01031	0.06702	0.07088	0.01634			649	7967.72	17832.8	24896	21402.7	6668.72	17749.7	26518.1
	400	0.00802	0.00872	0.01092	0.00952	0.06667	0.0708	0.0158			650	7787.88	17289.2	24435.9	20804	6421.17	17287.4	25876.6
	400.5	0.00726	0.00836	0.01042	0.0088	0.06644	0.07073	0.01536			651	7596.69	16841.5	23879	20268	6407.79	17006.6	25290.1
	401	0.00655	0.00793	0.01004	0.00811	0.06618	0.07074	0.01493			652	7426.69	16503.4	23474.3	19723.1	6247.46	16466.6	24684.5
	401.5	0.00597	0.00752	0.00975	0.00743	0.06596	0.07075	0.01451			653	7332.21	16097.9	22965.4	19156.2	6086.97	16107.9	24092.4
	402	0.00551	0.00713	0.00946	0.00674	0.06579	0.07079	0.01401			654	7222.56	15857.8	22491.6	18626.9	5998.93	15616	23492.4
	402.5	0.00512	0.0068	0.00907	0.00609	0.06564	0.07087	0.01364			655	7081.28	15442.1	22129.4	17958.3	5854.5	15195.4	22855.1
	403	0.00479	0.00658	0.00865	0.00551	0.06549	0.07106	0.01325			656	6890.23	14987.1	21434.2	17455.4	5729.21	14822.6	22248.6
	403.5	0.00447	0.00618	0.00825	0.00502	0.06528	0.07137	0.01285			657	6785.41	14633.4	20650.4	17066.1	5654.85	14217.2	21643
	404	0.00422	0.00581	0.00792	0.00451	0.06515	0.07162	0.01249			658	6578.69	14211.1	19894.1	16656.7	5581.35	13891.5	20928.8
	404.5	0.00389	0.00556	0.00757	0.00412	0.0651	0.07184	0.01221			659	6386.83	13773.4	19322.6	16276.8	5496.15	13603.1	20144.7
	405	0.00357	0.00534	0.00729	0.00368	0.06506	0.07218	0.0119			660	6174.27	13308.1	18751.4	15811.7	5401.05	13297.9	19550.9
	405.5	0.00325	0.00511	0.00706	0.0033	0.06503	0.07258	0.01163			661	6075.76	12947.4	18156.2	15421.8	5289.11	13010	19149.6
	406	0.0029	0.00484	0.00687	0.00292	0.06495	0.07299	0.01135			662	5980.77	12599.3	17588.3	15165.1	5097.2	12589.7	18688.5
	406.5	0.0026	0.00451	0.00673	0.00255	0.06496	0.07349	0.01112			663	5909.95	12354.5	17219.3	14919.8	4936.2	12331.8	18080
	407	0.00236	0.00428	0.00657	0.00219	0.065	0.07401	0.01086			664	5794.03	12144.6	16882.4	14582.8	4776.76	12035.9	17564.6
	407.5	0.00218	0.00403	0.00639	0.00189	0.06515	0.07463	0.01065			665	5788.34	11845.9	16429.1	14228.2	4623.19	11743.6	17229.2
	408	0.00194	0.00382	0.00615	0.00162	0.06534	0.07524	0.0105			666	5714.06	11715.1	15927.8	13857.5	4484.06	11414.9	16810.8
	408.5	0.0018	0.00367	0.00586	0.00141	0.06556	0.07585	0.01032			667	5581.96	11565.8	15532	13334.6	4410.89	11055.9	16127
	409	0.00157	0.00355	0.00563	0.00118	0.06586	0.07655	0.01026			668	5353.15	11379.7	15209	12836.1	4377.51	10744.2	15339.4
	409.5	0.00141	0.00344	0.00545	0.00101	0.06624	0.07718	0.01022			669	5136.9	11069.4	14752.7	12412.6	4425.87	10493.4	14713.8
	410	0.0013	0.0033	0.0054	0.000907159	0.06667	0.07778	0.01021			670	4942.89	10655.3	14233.7	11996	4394.43	10189	14254.3
	410.5	0.00121	0.00315	0.00539	0.000808761	0.06714	0.07849	0.01012			671	4834.64	10271.1	13785.8	11654.6	4303.24	9847.46	13896.8
	411	0.00121	0.00294	0.00543	0.000688787	0.06752	0.07925	0.00999			672	4695.03	9769.63	13297.8	11416.9	4261.75	9523.73	13631.2
	411.5	0.00121	0.00284	0.00544	0.00052272	0.06797	0.07998	0.00989			673	4588.86	9399.93	13068.7	11074.9	4144.69	9253.66	13427.5
	412	0.00115	0.00279	0.00544	0.000372998	0.06849	0.08075	0.00982			674	4484.87	9032.73	12737.6	10727.7	3922.61	9038.97	13054.8
	412.5	0.00103	0.00286	0.00537	0.000336384	0.06906	0.08151	0.00985			675	4446.69	8672.4	12293	10421.8	3801.26	8764.45	12386.3
	413	0.000952109	0.00286	0.0053	0.000332462	0.06958	0.08231	0.00978			676	4352.66	8408.62	11911	10079.4	3691.68	8494.28	11570.1
	413.5	0.000884112	0.00273	0.00529	0.000246486	0.07007	0.08309	0.0097			677	4246.92	8205.62	11542.5	9712.88	3591.12	8232.13	10900.6
	414	0.000799771	0.0027	0.00527	8.49951e-05	0.07061	0.08383	0.00962			678	4129.49	8063.42	11187.4	9322.18	3499.58	7977.99	10511
	414.5	0.000615397	0.00277	0.00524	8.76103e-05	0.07119	0.08465	0.00966			679	4000.35	7982.01	10845.7	8907.3	3417.06	7731.87	10394.7
	415	0.000480386	0.00276	0.00521	2.77869e-05	0.07173	0.08555	0.00962			680	3859.51	7961.4	10517.3	8468.25	3343.57	7493.78	10547.5
	415.5	0.000345374	0.00268	0.00518	-3.20366e-05	0.07222	0.08642	0.00953
	416	0.000216901	0.00262	0.00507	-0.000175548	0.0728	0.08737	0.00945
	416.5	0.000157404	0.00258	0.00494	-0.000253351	0.0734	0.08819	0.00941
	417	3.05655e-05	0.00262	0.0048	-0.000258908	0.07403	0.08908	0.00944
	417.5	-6.68519e-05	0.00264	0.00458	-0.000328539	0.07468	0.08997	0.00948
	418	-0.000162635	0.00266	0.00443	-0.000511605	0.07528	0.09079	0.00951
	418.5	-0.000340471	0.00267	0.00428	-0.00060608	0.07598	0.09159	0.00954
	419	-0.000506865	0.00268	0.00421	-0.000698921	0.07662	0.09245	0.00957
	419.5	-0.000568323	0.0026	0.00417	-0.000786858	0.0772	0.09329	0.00953
	420	-0.000574207	0.00244	0.00411	-0.000866623	0.07785	0.09417	0.00946
	420.5	-0.000552305	0.00236	0.00409	-0.000934946	0.07856	0.09503	0.00936
	421	-0.000530402	0.00231	0.00409	-0.000988558	0.07919	0.09578	0.00932
	421.5	-0.000648088	0.00235	0.0041	-0.00102	0.0798	0.0965	0.0093
	422	-0.000759235	0.0024	0.00413	-0.00104	0.08044	0.09725	0.00929
	422.5	-0.000863844	0.00245	0.00409	-0.00108	0.08109	0.09797	0.0093
	423	-0.000815789	0.00236	0.00413	-0.00102	0.08171	0.09873	0.00924
	423.5	-0.000754658	0.00233	0.00419	-0.000952926	0.08228	0.09944	0.00917
	424	-0.000764139	0.00237	0.00414	-0.000928081	0.0829	0.1002	0.00909
	424.5	-0.000840961	0.00235	0.00416	-0.000903236	0.08351	0.10099	0.00908
	425	-0.000839	0.00229	0.00418	-0.000931023	0.08409	0.10165	0.00901
	425.5	-0.000845211	0.00229	0.00418	-0.000955541	0.08469	0.10231	0.00892
	426	-0.000856326	0.00235	0.00418	-0.00097679	0.08527	0.10293	0.00892
	426.5	-0.000924975	0.00247	0.00416	-0.00099477	0.08582	0.10347	0.00894
	427	-0.00105	0.00252	0.00414	-0.00101	0.08633	0.1041	0.009
	427.5	-0.00109	0.00249	0.0041	-0.00111	0.08681	0.10464	0.00894
	428	-0.00105	0.00245	0.00415	-0.00116	0.08731	0.10512	0.00898
	428.5	-0.00109	0.00239	0.00413	-0.00111	0.08778	0.10566	0.009
	429	-0.00109	0.00232	0.00411	-0.00112	0.08821	0.10619	0.00903
	429.5	-0.00108	0.00217	0.00408	-0.00113	0.08867	0.10656	0.00905
	430	-0.00107	0.0021	0.00405	-0.00107	0.08916	0.10693	0.00907
	430.5	-0.00104	0.00209	0.00409	-0.00104	0.08959	0.10727	0.00908
	431	-0.0011	0.00211	0.00408	-0.0011	0.0899	0.10756	0.00909
	431.5	-0.00118	0.00214	0.00407	-0.00114	0.09021	0.10787	0.0091
	432	-0.00119	0.00211	0.0041	-0.00118	0.09056	0.10813	0.00911
	432.5	-0.00119	0.00207	0.00411	-0.0012	0.09093	0.10832	0.00911
	433	-0.00117	0.00202	0.00402	-0.00113	0.09127	0.10845	0.00911
	433.5	-0.00122	0.00205	0.00394	-0.00109	0.09155	0.10851	0.0091
	434	-0.00128	0.00202	0.00387	-0.00108	0.09185	0.10851	0.00915
	434.5	-0.00136	0.00198	0.00388	-0.00113	0.09214	0.10837	0.00916
	435	-0.00136	0.00202	0.00385	-0.00119	0.09241	0.10818	0.00914
	435.5	-0.00142	0.0021	0.00383	-0.00124	0.09254	0.10804	0.0091
	436	-0.00149	0.00212	0.00381	-0.00128	0.09261	0.10773	0.00897
	436.5	-0.00158	0.00214	0.00385	-0.00131	0.09269	0.10742	0.00886
	437	-0.00158	0.00207	0.00387	-0.00132	0.09272	0.10704	0.00881
	437.5	-0.00156	0.00205	0.00381	-0.00132	0.09284	0.10659	0.00874
	438	-0.0015	0.00203	0.00376	-0.00125	0.0929	0.1061	0.00874
	438.5	-0.0015	0.002	0.00373	-0.0012	0.09294	0.10554	0.00867
	439	-0.0015	0.00198	0.00371	-0.00117	0.09297	0.10484	0.00859
	439.5	-0.0015	0.00194	0.0037	-0.0012	0.09294	0.10413	0.00851
	440	-0.0015	0.002	0.00371	-0.00121	0.09285	0.10341	0.00843
	440.5	-0.0015	0.002	0.00373	-0.00128	0.09276	0.10271	0.0083
	441	-0.00144	0.002	0.00382	-0.00137	0.09258	0.10186	0.00825
	441.5	-0.00148	0.002	0.00389	-0.00139	0.09247	0.10096	0.00821
	442	-0.0015	0.002	0.00389	-0.00139	0.0923	0.09998	0.00818
	442.5	-0.00153	0.002	0.00382	-0.00132	0.09213	0.09899	0.00816
	443	-0.00155	0.002	0.00373	-0.00126	0.09188	0.09784	0.00816
	443.5	-0.00157	0.002	0.00371	-0.00128	0.09164	0.09662	0.00823
	444	-0.00158	0.00206	0.0037	-0.00126	0.09139	0.09535	0.00829
	444.5	-0.00159	0.00208	0.00371	-0.00132	0.09106	0.09408	0.0082
	445	-0.0016	0.00202	0.00379	-0.00139	0.09063	0.09278	0.00811
	445.5	-0.00155	0.00197	0.00384	-0.00139	0.09016	0.09147	0.00807
	446	-0.00153	0.00192	0.00389	-0.00137	0.08967	0.09005	0.00799
	446.5	-0.00158	0.00188	0.00386	-0.00128	0.08919	0.08864	0.00792
	447	-0.00163	0.00185	0.00377	-0.00121	0.08871	0.0872	0.00789
	447.5	-0.00167	0.00183	0.00372	-0.00114	0.08824	0.08565	0.00787
	448	-0.0017	0.00186	0.00365	-0.00114	0.0877	0.0841	0.00788
	448.5	-0.00171	0.00187	0.00361	-0.00121	0.08708	0.08245	0.00785
	449	-0.00172	0.00186	0.00358	-0.00128	0.08634	0.08079	0.00771
	449.5	-0.00172	0.00178	0.00363	-0.00137	0.08562	0.07916	0.00757
	450	-0.00171	0.00171	0.00367	-0.00139	0.08494	0.07749	0.00743
	450.5	-0.00169	0.00166	0.00364	-0.00139	0.08429	0.07577	0.00729
	451	-0.00166	0.00163	0.00364	-0.00132	0.0836	0.07403	0.00725
	451.5	-0.00171	0.00161	0.00363	-0.00126	0.08294	0.07225	0.00716
	452	-0.00169	0.00161	0.00358	-0.00128	0.08223	0.0705	0.00709
	452.5	-0.00167	0.00162	0.00358	-0.00126	0.08154	0.06872	0.00709
	453	-0.00165	0.00166	0.00357	-0.00126	0.08074	0.06696	0.00708
	453.5	-0.00162	0.00176	0.00356	-0.00131	0.08	0.06525	0.00701
	454	-0.00158	0.00179	0.00356	-0.00131	0.07924	0.06366	0.00689
	454.5	-0.00153	0.00175	0.00355	-0.00132	0.07845	0.06207	0.00676
	455	-0.00148	0.0017	0.00356	-0.00134	0.07769	0.06047	0.00673
	455.5	-0.00142	0.00171	0.00348	-0.00135	0.07691	0.05902	0.00673
	456	-0.00139	0.00174	0.00339	-0.00142	0.07614	0.05758	0.00669
	456.5	-0.00142	0.00178	0.00327	-0.00146	0.07537	0.05614	0.00671
	457	-0.00142	0.00183	0.00322	-0.00149	0.07449	0.05471	0.00679
	457.5	-0.00151	0.00195	0.00312	-0.00155	0.07357	0.05327	0.00689
	458	-0.00158	0.00205	0.00305	-0.00165	0.07261	0.05192	0.00692
	458.5	-0.00164	0.00205	0.00304	-0.00169	0.0716	0.05059	0.00685
	459	-0.0017	0.00194	0.00305	-0.00173	0.07067	0.04926	0.00674
	459.5	-0.00174	0.00182	0.00308	-0.00176	0.0697	0.04801	0.00668
	460	-0.00178	0.00176	0.00299	-0.00177	0.06879	0.04678	0.00661
	460.5	-0.0018	0.00172	0.00298	-0.00177	0.06785	0.04554	0.00654
	461	-0.00176	0.00169	0.00304	-0.00181	0.06687	0.0443	0.00648
	461.5	-0.00179	0.00168	0.00313	-0.00183	0.06585	0.04308	0.00642
	462	-0.00182	0.00173	0.00315	-0.00187	0.06479	0.04194	0.00642
	462.5	-0.00183	0.00176	0.00317	-0.00183	0.0637	0.04088	0.0064
	463	-0.00182	0.00178	0.00319	-0.00183	0.06258	0.03992	0.00628
	463.5	-0.00181	0.00179	0.00319	-0.00181	0.06145	0.0389	0.00612
	464	-0.00178	0.0017	0.00319	-0.0018	0.06041	0.03799	0.006
	464.5	-0.00174	0.00166	0.00319	-0.0018	0.05937	0.03708	0.00588
	465	-0.00168	0.00161	0.00317	-0.00182	0.05834	0.03623	0.00578
	465.5	-0.00161	0.00156	0.00315	-0.00185	0.05732	0.03544	0.00568
	466	-0.00153	0.00152	0.00313	-0.00189	0.05631	0.03456	0.0056
	466.5	-0.00153	0.00147	0.0031	-0.00186	0.05522	0.03373	0.00555
	467	-0.00149	0.00144	0.00306	-0.0018	0.05411	0.03287	0.00545
	467.5	-0.00157	0.00142	0.00301	-0.0018	0.05307	0.03206	0.00534
	468	-0.00158	0.00132	0.00305	-0.00181	0.05205	0.0313	0.00524
	468.5	-0.00159	0.0012	0.00303	-0.00183	0.05105	0.03051	0.00515
	469	-0.0016	0.00107	0.003	-0.00185	0.05008	0.02977	0.00512
	469.5	-0.00159	0.000998365	0.00298	-0.00188	0.04905	0.02907	0.00508
	470	-0.00158	0.000893756	0.00294	-0.00192	0.04809	0.02831	0.00503
	470.5	-0.00157	0.000841451	0.003	-0.00196	0.04708	0.02754	0.00497
	471	-0.00155	0.000897352	0.003	-0.00201	0.04607	0.0268	0.00492
	471.5	-0.00161	0.000974501	0.00306	-0.00197	0.04505	0.02617	0.00488
	472	-0.00161	0.00108	0.00308	-0.002	0.04403	0.02552	0.00485
	472.5	-0.00161	0.00112	0.00308	-0.00202	0.04295	0.02492	0.00476
	473	-0.00155	0.00115	0.00305	-0.002	0.04189	0.02433	0.00466
	473.5	-0.00151	0.00112	0.00295	-0.00192	0.04087	0.02374	0.00461
	474	-0.0015	0.00111	0.00285	-0.00198	0.04001	0.02317	0.00453
	474.5	-0.00157	0.00113	0.00283	-0.00203	0.03902	0.02256	0.00442
	475	-0.00163	0.00116	0.00279	-0.00208	0.03806	0.02197	0.00429
	475.5	-0.00167	0.00127	0.00274	-0.00212	0.03712	0.02139	0.00415
	476	-0.00164	0.00135	0.00267	-0.00215	0.03613	0.02074	0.004
	476.5	-0.00164	0.00142	0.00259	-0.00212	0.03519	0.02009	0.00385
	477	-0.00164	0.00146	0.00251	-0.00211	0.03429	0.01947	0.00371
	477.5	-0.00181	0.00149	0.00238	-0.00213	0.03341	0.01893	0.00364
	478	-0.00189	0.0015	0.00227	-0.00216	0.03256	0.01834	0.00355
	478.5	-0.00196	0.00148	0.0022	-0.00227	0.03172	0.01769	0.00347
	479	-0.00201	0.00139	0.00222	-0.00235	0.03084	0.01715	0.00339
	479.5	-0.00198	0.00132	0.00224	-0.00236	0.02999	0.01655	0.00324
	480	-0.00197	0.0013	0.00226	-0.00238	0.02916	0.01597	0.00308
	480.5	-0.00202	0.00136	0.00229	-0.00247	0.02835	0.01541	0.00292
	481	-0.00204	0.00136	0.00239	-0.00253	0.02755	0.01489	0.0027
	481.5	-0.00198	0.00132	0.00242	-0.0025	0.02668	0.01443	0.00253
	482	-0.00193	0.00135	0.00237	-0.00249	0.02583	0.01399	0.00245
	482.5	-0.00188	0.00135	0.00232	-0.00247	0.02499	0.01357	0.0024
	483	-0.00182	0.00132	0.00225	-0.00245	0.02417	0.01311	0.00236
	483.5	-0.00191	0.00122	0.00217	-0.00252	0.02333	0.01262	0.00235
	484	-0.00199	0.00126	0.00216	-0.00261	0.02251	0.01215	0.00235
	484.5	-0.00208	0.00131	0.00218	-0.00259	0.02168	0.01175	0.00232
	485	-0.00203	0.00137	0.0022	-0.00265	0.02101	0.01135	0.00227
	485.5	-0.00197	0.00145	0.00217	-0.0027	0.02029	0.01091	0.00215
	486	-0.00198	0.0014	0.00206	-0.00278	0.01953	0.01041	0.00206
	486.5	-0.00203	0.00142	0.00194	-0.00275	0.01884	0.01006	0.00205
	487	-0.00203	0.00142	0.00183	-0.00274	0.01823	0.0097	0.00203
	487.5	-0.00207	0.0014	0.00177	-0.00282	0.01767	0.00927	0.00197
	488	-0.00205	0.00136	0.00171	-0.00292	0.01714	0.00872	0.00192
	488.5	-0.00204	0.0013	0.0017	-0.00303	0.01662	0.00821	0.00191
	489	-0.00207	0.00122	0.00173	-0.003	0.01597	0.00783	0.00184
	489.5	-0.00206	0.00121	0.00172	-0.00297	0.01539	0.00747	0.00168
	490	-0.00211	0.00117	0.00177	-0.00309	0.01486	0.00707	0.00151
	490.5	-0.00209	0.00108	0.00181	-0.0032	0.01437	0.00666	0.00134
	491	-0.00202	0.00107	0.00178	-0.00322	0.01389	0.00636	0.00118
	491.5	-0.002	0.00113	0.00167	-0.00314	0.01332	0.00616	0.0011
	492	-0.00203	0.0012	0.0017	-0.00314	0.01277	0.00586	0.00108
	492.5	-0.00201	0.00121	0.00171	-0.00321	0.01217	0.00552	0.00101
	493	-0.00201	0.0012	0.00165	-0.00327	0.01153	0.00523	0.00102
	493.5	-0.00205	0.00119	0.00162	-0.00331	0.01099	0.00505	0.00103
	494	-0.00204	0.00124	0.00166	-0.00334	0.01048	0.00491	0.00103
	494.5	-0.00201	0.00123	0.0017	-0.00334	0.01005	0.00474	0.000955214
	495	-0.00204	0.00122	0.00173	-0.00343	0.00963	0.00453	0.000852566
	495.5	-0.00211	0.00119	0.00167	-0.00344	0.00919	0.00434	0.000672769
	496	-0.00218	0.00115	0.00152	-0.00344	0.00877	0.00424	0.000596273
	496.5	-0.00215	0.00119	0.00145	-0.00334	0.00839	0.00416	0.000626348
	497	-0.00204	0.00117	0.00141	-0.00327	0.00815	0.00394	0.000589081
	497.5	-0.002	0.00115	0.0014	-0.00328	0.00784	0.00368	0.000487741
	498	-0.002	0.00112	0.00139	-0.00322	0.00758	0.00342	0.000502779
	498.5	-0.00203	0.00108	0.00143	-0.00315	0.00728	0.00324	0.000547238
	499	-0.00209	0.00103	0.00141	-0.00307	0.00692	0.0031	0.000499837
	499.5	-0.00208	0.000978097	0.00142	-0.003	0.00672	0.00293	0.000360575
	500	-0.00207	0.000919255	0.00152	-0.00305	0.00656	0.0027	0.000306636
	500.5	-0.00211	0.000944099	0.00154	-0.00303	0.00638	0.00256	0.000338019
	501	-0.00218	0.001	0.00152	-0.00301	0.00614	0.00247	0.000367767
	501.5	-0.00225	0.001	0.00156	-0.00297	0.00585	0.0024	0.00039915
	502	-0.00223	0.001	0.0016	-0.00295	0.00556	0.00219	0.000435436
	502.5	-0.00216	0.001	0.00156	-0.00306	0.00529	0.00206	0.000479895
	503	-0.00215	0.001	0.00149	-0.0031	0.00505	0.00204	0.000535796
	503.5	-0.00213	0.001	0.00149	-0.00313	0.00491	0.00203	0.000516182
	504	-0.00211	0.001	0.0015	-0.00315	0.00471	0.00196	0.000421053
	504.5	-0.00205	0.001	0.00144	-0.00317	0.00452	0.00189	0.000337365
	505	-0.00202	0.000944099	0.00135	-0.00319	0.00435	0.00183	0.000317751
	505.5	-0.002	0.000975155	0.00119	-0.00319	0.00421	0.00178	0.000271984
	506	-0.00195	0.001	0.00104	-0.00319	0.00408	0.00175	0.00023439
	506.5	-0.00187	0.00103	0.000992481	-0.00319	0.00395	0.00165	0.000239294
	507	-0.00176	0.00105	0.00104	-0.00317	0.00381	0.00155	0.00025237
	507.5	-0.00171	0.00107	0.0011	-0.00315	0.00355	0.00145	0.000239294
	508	-0.00162	0.00108	0.00117	-0.00313	0.00345	0.00135	0.000290291
	508.5	-0.00156	0.00109	0.00117	-0.0031	0.0033	0.00126	0.000296829
	509	-0.00161	0.0011	0.00116	-0.00306	0.00311	0.00117	0.000258908
	509.5	-0.00166	0.00111	0.00122	-0.00301	0.00297	0.0011	0.00028506
	510	-0.00173	0.00111	0.0013	-0.00305	0.00285	0.00104	0.000375286
	510.5	-0.00182	0.00111	0.00131	-0.00303	0.00273	0.000995423	0.000476953
	511	-0.00184	0.0011	0.00132	-0.003	0.00261	0.000974501	0.000503106
	511.5	-0.00185	0.00109	0.00131	-0.00298	0.00251	0.000978097	0.000509644
	512	-0.00184	0.00108	0.0013	-0.00294	0.00242	0.000919255	0.000496568
	512.5	-0.00182	0.00107	0.00128	-0.003	0.00235	0.000944099	0.000407976
	513	-0.00179	0.00105	0.00124	-0.003	0.00231	0.001	0.000386728
	513.5	-0.00174	0.00103	0.0012	-0.003	0.00231	0.001	0.000342596
	514	-0.00169	0.001	0.00114	-0.003	0.0022	0.001	0.00027558
	514.5	-0.00156	0.000975155	0.00108	-0.003	0.00219	0.001	0.000275907
	515	-0.00154	0.000944099	0.00101	-0.00294	0.0022	0.001	0.000290945
	515.5	-0.00157	0.001	0.000866296	-0.00298	0.00221	0.001	0.000177836
	516	-0.00157	0.001	0.00089441	-0.003	0.00225	0.001	7.94377e-05
	516.5	-0.00163	0.001	0.000947042	-0.00297	0.00222	0.001	8.27068e-05
	517	-0.00168	0.00106	0.00103	-0.00297	0.00217	0.001	0.000131742
	517.5	-0.0017	0.00108	0.00105	-0.00304	0.00211	0.001	0.000136319
	518	-0.00171	0.00108	0.00107	-0.00306	0.00213	0.001	0.000149068
	518.5	-0.00179	0.00105	0.00108	-0.00309	0.00208	0.001	0.000166721
	519	-0.00188	0.001	0.00109	-0.00319	0.00203	0.001	0.000276234
	519.5	-0.00191	0.000934946	0.0011	-0.00328	0.00205	0.001	0.000477607
	520	-0.00192	0.000797646	0.00111	-0.00336	0.0021	0.001	0.000593658
	520.5	-0.00186	0.000679961	0.00111	-0.00342	0.00209	0.001	0.000680288
	521	-0.00183	0.00058189	0.00111	-0.00346	0.00208	0.001	0.000737496
	521.5	-0.0018	0.000503432	0.0011	-0.00348	0.00212	0.001	0.000765283
	522	-0.00179	0.00044459	0.00109	-0.00349	0.00213	0.001	0.000763648
	522.5	-0.00184	0.000405361	0.00108	-0.00348	0.00211	0.001	0.000676692
	523	-0.00181	0.000385747	0.00107	-0.00346	0.002	0.001	0.000681595
	523.5	-0.00179	0.000385747	0.00105	-0.00342	0.0019	0.001	0.000688133
	524	-0.00177	0.000405361	0.00103	-0.00336	0.0018	0.001	0.000661981
	524.5	-0.00174	0.00044459	0.001	-0.00328	0.0018	0.001	0.000603138
	525	-0.0018	0.000503432	0.000975155	-0.00319	0.00176	0.001	0.000511605
	525.5	-0.00189	0.00058189	0.000944099	-0.00318	0.00172	0.001	0.000387381
	526	-0.00207	0.000679961	0.001	-0.00309	0.0017	0.001	0.000264792
	526.5	-0.00224	0.000797646	0.001	-0.003	0.00169	0.001	0.000178163
	527	-0.00233	0.000934946	0.001	-0.00297	0.00168	0.001	0.000127493
	527.5	-0.00238	0.001	0.001	-0.00298	0.00169	0.001	0.000168683
	528	-0.0024	0.00105	0.001	-0.00292	0.0017	0.001	0.000214776
	528.5	-0.00233	0.00108	0.001	-0.00294	0.00172	0.001	0.000269042
	529	-0.00226	0.00108	0.001	-0.003	0.00176	0.001	0.00033475
	529.5	-0.00224	0.00106	0.001	-0.003	0.0018	0.001	0.000415168
	530	-0.00212	0.001	0.000944099	-0.00294	0.00186	0.001	0.000423341

## Sheet: Fig. S18
Fig.S18a	Wavelength (nm)	0	0.1	0.3	0.5	0.7	0.8	0.9		Fig.S18b	Glycerol fraction (vol%)	I/I0
	450	26801.7	89675.9	228310	386315	586513	674687	810484			0	1
	451	26455.8	88441.6	224888	380367	577173	663669	797156			10	1.31601
	452	26113.9	87215.4	221478	374469	567926	652772	784009			20	1.63569
	453	25776.1	85997.2	218080	368620	558773	641996	771045			30	2.04457
	454	25442.3	84787.1	214694	362822	549713	631342	758264			40	2.58411
	455	25112.4	83585	211319	357073	540746	620809	745664			50	3.11296
	456	24786.7	82391	207957	351375	531873	610397	733247			60	4.09831
	457	24464.9	81205	204606	345726	523093	600106	721012			70	5.33675
	458	24147.2	80027.1	201267	340127	514406	589937	708959			80	7.20947
	459	23833.5	78857.2	197939	334578	505813	579888	697089			90	10.0315
	460	23523.8	77695.3	194624	329079	497312	569962	685401			99	10.2937
	461	23151.2	76372.9	191226	323167	489039	560115	673588
	462	22780.4	75339.1	187926	318066	480326	550484	662635
	463	22505.4	74314.3	184337	312611	472068	540739	651597
	464	22203.5	73128.8	181059	307422	463777	531969	640465
	465	21951.1	71977.7	178144	302146	455704	522431	629926
	466	21719.3	70816.4	175272	296821	447365	513024	619052
	467	21489.3	69721.5	172294	291918	439487	503789	608586
	468	21325.5	68487.1	169410	286842	432136	494834	598264
	469	21226.9	67333.1	166221	282008	424372	485596	587799
	470	21044.7	66445.2	163148	276614	416791	476264	577619
	471	20844.1	65541	160380	271589	409597	467184	567734
	472	20779.2	64728.9	157339	266282	402298	458702	557857
	473	20656.4	63812.7	154573	261448	394443	450592	548358
	474	20592.6	63316.3	152150	256459	386999	442665	539318
	475	20597.4	62567	149290	251570	379565	435114	530662
	476	20651.3	61737.8	146766	247063	372730	427924	522637
	477	20617.1	60927	144382	242025	365805	420727	515372
	478	20665.8	60156.8	142098	237846	359824	414428	508493
	479	20772.8	59658.3	139863	234159	354279	408772	502280
	480	20904.7	59113.5	137914	230495	348939	404133	497072
	481	21071.2	58626.7	135749	226948	344084	399518	493312
	482	21336.6	58361	134108	223937	339670	395510	490731
	483	21681.3	58150.8	132507	220834	335674	392866	488836
	484	22164.4	57954.9	131419	218279	332140	390973	487879
	485	22852.8	58133.9	130488	215870	329626	389375	488513
	486	23678.3	58383.6	129637	214172	327243	388811	490121
	487	24450.4	58522	128812	212953	325974	389016	492995
	488	25473.8	59081.8	128389	211561	325378	390109	497134
	489	26492	59695.1	128256	210845	325417	391815	502314
	490	27642.2	60480.7	128453	210435	326142	394750	508997
	491	28926.9	61515.2	128965	210554	327556	398611	517109
	492	30441.1	62828.5	129418	211125	329710	404351	526579
	493	32080.4	64287.2	130527	212123	332225	410045	537090
	494	33846.5	65853.2	131647	213571	335824	417138	548974
	495	35813.5	67447	132857	215085	339747	424724	561893
	496	37879.6	69339.6	134713	217231	345067	433590	575868
	497	39917.2	71395.7	136618	219681	351230	442682	591795
	498	42328.3	73610.5	138934	222563	357729	453242	607902
	499	44727.9	75612.8	141359	225831	364822	464178	625515
	500	47117.9	77920	144084	229231	372180	475954	644007
	501	49742.3	80382.9	147026	232803	380008	488443	663141
	502	52344.9	82920.3	150059	236946	388385	501105	682353
	503	55057	85514.1	153259	241179	396994	514266	702184
	504	57850.1	88253.7	156452	245902	405650	527228	722085
	505	60767.6	90996.8	159628	250081	414403	540457	742381
	506	63543.1	93887.9	162938	255126	423067	553710	762014
	507	66280.6	96640.2	166162	259678	431689	566964	781749
	508	69174.8	99550.5	169486	264159	440280	580046	800871
	509	71753.6	102122	172788	268681	448709	592513	819175
	510	74435.9	104753	175750	272983	456810	604719	836855
	511	76775.6	107431	178855	276804	463948	616835	853961
	512	79044.6	109901	181613	280679	471313	627824	869861
	513	81260.7	112333	184319	284125	478162	637553	884545
	514	83292.5	114527	186698	287229	484363	647021	898291
	515	85167	116911	188825	289908	489968	655304	911076
	516	87115.8	118600	190705	292532	495315	663065	922605
	517	88619.4	120296	192362	294675	499810	669692	933030
	518	90221.8	121698	193985	296145	503629	675746	941650
	519	91410.2	122841	195251	297408	506787	681213	949218
	520	92488.6	124107	196265	298469	509522	685907	955265
	521	93490.4	125031	196884	299310	511719	689662	959983
	522	94132.4	125681	197102	299923	513377	691796	963015
	523	94877.9	126213	197152	300174	514382	693788	965424
	524	95399.6	126390	196996	300165	514608	694777	966860
	525	95606.2	126708	196563	299697	514476	695189	967306
	526	95843.6	126900	195971	299434	513920	694821	966345
	527	96135.5	126762	195410	298695	513037	693980	964730
	528	96427.3	126654	195006	297428	512098	692924	962614
	529	96308.2	126589	194463	296203	510846	691132	960000
	530	96399.5	126288	193838	294617	509183	689116	956252
	531	96289.5	125930	193134	293023	506903	686045	952368
	532	96192.6	125465	192215	291496	505182	682290	947328
	533	96293.3	125122	191537	289798	502270	678828	943184
	534	96131.6	124585	190553	288057	499319	675239	938557
	535	96010.6	124067	189597	286263	496412	670883	933999
	536	95988.6	123268	188343	284318	493253	666852	928288
	537	95691.9	122891	187451	282131	490037	662735	922877
	538	95637.4	122210	186475	279970	486963	659030	916958
	539	95314.3	121753	185408	278164	483042	655227	910541
	540	95031.2	121380	184000	276193	479102	650716	903969
	541	94668.1	120890	182549	274617	475361	646036	897373
	542	94296.6	120413	181170	272375	471486	641216	890190
	543	93875.4	119905	179818	270725	467295	636371	883504
	544	93553.1	119291	178722	268444	463246	631037	877370
	545	93124.2	118805	177264	266565	459607	626139	870242
	546	92880.7	118258	176123	264766	455750	621160	863096
	547	92514.7	117664	175007	262779	451879	615585	855945
	548	92260.8	117058	173810	260596	448502	610299	849312
	549	91810.8	116607	172271	258668	444575	604485	841889
	550	91538	115570	170710	256416	440427	598516	833631
	551	91040.2	114666	169254	254019	436034	592425	825601
	552	90584.8	113691	167996	251253	431518	586454	817149
	553	90209.8	112850	166564	249004	426820	580811	810130
	554	89417.3	111754	164815	246631	422569	574563	801813
	555	88832.3	110685	163052	243823	417932	567966	793034
	556	88117.5	109598	161177	240993	413139	561850	784023
	557	87330.9	108470	159616	238112	408605	556184	775189
	558	86482.2	107307	157793	235230	403484	549866	765371
	559	85502.4	106166	155875	232600	398029	542870	755380
	560	84489.8	104962	153730	229576	393164	535696	745086
	561	83553.6	103713	151912	226962	388374	528521	735043
	562	82600.8	102484	149982	223528	382937	521041	724586
	563	81536.4	101139	147960	220346	377522	513398	714195
	564	80658.8	99904.2	146269	217076	372278	505590	703823
	565	79489.1	98613.6	144115	214101	366488	497450	692824
	566	78387.4	97310.1	142134	211128	360605	489431	681950
	567	77238.7	95680.5	139956	207851	354786	481101	670671
	568	76261.9	94194.9	137812	204638	349321	473021	659877
	569	75122.4	92788.3	135768	201279	343374	464965	648725
	570	74049.5	91056.2	133448	197978	337243	456996	637301
	571	72978.3	89396.9	131484	194429	331060	449207	625972
	572	71882.5	87889.3	129351	191188	325037	441287	614644
	573	70799.5	86500.1	127133	187874	319363	433722	603670
	574	69443.9	84914	124865	184352	313701	425904	591987
	575	68300	83383.6	122560	180515	307554	418256	580209
	576	67044	81906.5	120342	177098	301904	410968	568838
	577	65765.2	80410.8	118235	173849	296259	403743	557541
	578	64517.8	78914.4	115856	170450	290624	395900	545663
	579	63309.4	77354.8	113737	167208	284982	388052	534985
	580	62168.6	75865.7	111509	163791	279715	380061	523968
	581	61044.7	74561.4	109257	160597	274020	372539	513721
	582	59865.8	73270.3	106993	157173	267987	365007	503310
	583	58634	71977.1	104920	154183	262388	357328	493416
	584	57702.3	70886.8	103010	151103	256616	349292	483337
	585	56619.5	69519.3	100837	147894	251063	341627	473327
	586	55612.9	68225	98761.5	145018	245960	334573	463138
	587	54680	67013.8	96686.5	142007	240893	326980	453226
	588	53875.2	65785.6	94649.3	139062	235952	319577	444048
	589	52907.1	64558.5	92696.5	136115	230908	312349	434465
	590	51967.8	63273.5	90717.2	133400	225819	305545	424971
	591	50987	61955.3	88947.4	130510	221246	299101	415984
	592	49902.4	60925	87287.3	127862	216895	292853	406995
	593	48984.1	59821.2	85493.1	125041	212707	286693	398145
	594	47925.8	58644.6	83788.9	122438	208035	280618	388792
	595	47073.1	57408.6	82114.9	119761	203607	274680	379726
	596	46089.8	56259.4	80563.5	117199	199507	269061	371285
	597	45210.4	55062.5	79021.7	114632	195345	263183	362658
	598	44428.7	53868.1	77301.2	111982	191360	257650	354466
	599	43607	52722.7	75816.1	109629	187053	252058	347011
	600	42825.3	51569.4	74060.8	107451	183237	246583	338913
	601	41873.1	50607.3	72484.5	105416	179114	241419	331581
	602	41051.3	49616.6	71063.9	103220	175037	235927	324045
	603	40359.5	48511.5	69526.2	101107	171248	230242	316562
	604	39666.1	47646.7	67989.6	98880.1	167267	224976	308981
	605	38798.5	46489.2	66248.5	96712.2	163640	219840	301495
	606	37946.4	45567.5	64650.8	94601.9	159833	214510	294021
	607	37266.3	44669.1	62958.6	92252.4	156036	209209	287240
	608	36340.1	43603.3	61490.1	90187.6	152354	204364	280042
	609	35406.3	42643.6	60102.2	88004.4	148564	199395	272945
	610	34630.1	41679.5	58860.5	85975.3	145000	194910	266268
	611	33761.9	40756.9	57366.1	84058.3	141605	190234	259997
	612	32997.8	39832.1	56250.4	82138.9	138263	185342	253215
	613	32370.5	38874.8	54903.9	80281.6	134821	180811	246796
	614	31570.2	37984.1	53621.2	78171.2	131324	176135	240075
	615	30899.4	37009.8	52391.4	76236.3	128144	171594	233888
	616	30131.7	36139.7	51121.4	74143.5	124914	167211	227952
	617	29552.8	35213.9	49842.9	72196.4	121836	162957	221938
	618	28851.8	34326.7	48615.1	70493	118645	158556	216160
	619	28121.7	33516.3	47472.4	68811.2	115678	154397	210054
	620	27436.6	32633.3	46299.2	67090.4	112704	150158	204255
	621	26646.8	31777.9	45263.9	65367.6	109625	145917	198858
	622	25952.8	30986.9	44097.1	63542.8	106735	141673	193126
	623	25336.6	30095.2	42895.5	61886.1	103868	137610	187841
	624	24547.1	29323.5	41875.1	60305	101026	133937	182809
	625	23907.2	28374.4	40767	58549.4	98585.3	130076	177759
	626	23199	27656.7	39707.9	57090	96216.4	126368	172711
	627	22622.1	26930	38592	55560.8	93637.4	122739	167884
	628	21926.4	26224.9	37639	54171.1	91048.5	119333	162766
	629	21325.3	25520.5	36664.7	52553.4	88556.1	115737	158155
	630	20803.3	24917	35815.2	51110.7	86339	112449	153713
	631	20225.4	24289.7	34756.3	49758.6	84209.2	109242	149371
	632	19820.1	23677.1	33957	48481	82005.8	106111	144880
	633	19371.1	23117.3	32962.1	47130.7	79881	103239	140848
	634	18833.7	22611.8	31990.9	45786.7	77705.8	100330	136669
	635	18418.7	22105.9	31105.3	44657.2	75650.8	97454.9	132456
	636	18021.3	21562.8	30269.5	43284.3	73792.4	94757.8	128736
	637	17682.1	20943.2	29574.2	42042.6	71847.3	91992.5	124800
	638	17244.9	20392.1	28835.3	40928.8	70026.7	89211.6	120908
	639	16814.3	19772.1	28080.8	39778.6	68256.1	86802.1	117319
	640	16363.7	19212.7	27356.5	38566.2	66374.4	84266.1	113828
	641	15893.4	18656.5	26553.8	37511.8	64725.5	81717.7	110414
	642	15430	18251.8	25855.8	36597	63118.9	79445.9	107106
	643	15025.3	17726.8	25204.6	35734	61487.3	77296.1	104263
	644	14570.5	17206.4	24692	34925.8	59929.3	75245.3	101237
	645	14196.5	16725.6	24069.9	34131.3	58470.5	73075.3	98286.6
	646	13809.9	16368.1	23397.3	33393	56888.9	71100.2	95450.9
	647	13426.5	16011.3	22813	32415.1	55235.2	69065.9	92672.3
	648	13001.9	15677.5	22199	31578.1	53727.3	67156	89977.8
	649	12624.1	15321.9	21618.5	30633.2	52321.8	65169.4	87423.7
	650	12301.2	14970.4	21035.3	29896.9	50902.7	63454.4	85083.5
	651	11917.7	14631.9	20393.2	29328	49464.9	61696.1	82583.7
	652	11597.2	14368.6	19792.9	28659.8	48187.5	59849.1	80106.4
	653	11310.3	14034.1	19190.3	27933.4	47123.8	58107.9	77795.5
	654	11087.1	13718.8	18533.1	27375.9	46028.9	56301.9	75254.2
	655	10827	13356	17992	26771	45093.7	54466.4	72927.5
	656	10636.2	13068.9	17562.3	26123.9	44234.3	52670.9	70722.3
	657	10462.2	12643.2	17062.9	25500.3	43370.4	50903.1	68560.3
	658	10255.3	12379.9	16593	24876.7	42622.5	49261.4	66439.9
	659	10034	12054.3	16174.6	24236.4	41817.6	47674.5	64463.7
	660	9886.6	11839.6	15759.3	23643.3	41222	46184.9	62406
	661	9666.81	11589.9	15358.6	23071.1	40383.2	44752.8	60472.9
	662	9416.98	11378.4	15108.4	22464.5	39728.6	43466.7	58663.5
	663	9226.67	11053.2	14817.9	21935.7	39044.2	42158.6	56905.5
	664	9005.7	10789.5	14545.2	21279.5	38301.7	40818.3	55176.9
	665	8828.08	10541.4	14250.7	20711.8	37626.1	39541.1	53376.4
	666	8675.76	10277.7	13878.2	20070.1	36922.9	38441.9	51683.5
	667	8458.6	9994.15	13604.7	19554.3	36251.9	37311.7	49939.7
	668	8268.27	9742.91	13279.1	19055.6	35499.4	36206.7	48419.8
	669	8088.17	9549.36	12901.6	18591.7	34822.1	35238.4	47011.9
	670	7891.16	9291.53	12593.8	18262.9	34115.3	34248.2	45703
	671	7718.79	9092.39	12291.7	17870.4	33700.1	33271.5	44362.8
	672	7551.32	8906.04	11993.3	17502.6	33359.4	32331.8	43074.5
	673	7388.74	8732.49	11698.6	17159.6	33093.1	31429.2	41838.1
	674	7231.07	8571.75	11407.6	16841.3	32901.2	30563.5	40653.7
	675	7078.29	8423.8	11120.2	16547.7	32783.8	29734.9	39521.1
	676	6930.41	8288.65	10836.6	16279	32740.8	28943.2	38440.5
	677	6787.43	8166.3	10556.6	16034.9	32772.2	28188.6	37411.8
	678	6649.35	8056.75	10280.4	15815.6	32878.1	27471	36435
	679	6516.16	7960	10007.8	15621.1	33058.4	26790.4	35510.2
	680	6387.87	7876.05	9738.88	15451.3	33313.2	26146.8	34637.2

## Sheet: Fig. S20
Fig. S20a	Wavenumber (cm-1)	AB-SA Before UV irradiation	AB-SA After UV irradiation		Fig. S20c	Wavenumber (cm-1)	DAMB-SA Before UV irradiation	DAMB-SA After UV irradiation		Fig. S20e	Wavenumber (cm-1)	DAMB-SAB Before UV irradiation	DAMB-SAB After UV irradiation		Fig. S20g	Wavenumber (cm-1)	DAMB-SAN Before UV irradiation	DAMB-SAN After UV irradiation
	500.437	98.0862	98.0495			500.437	99.4351	100.12			500.437	99.1412	98.7993			500.437	99.8273	99.4628
	500.919	97.987	97.989			500.919	99.218	100.043			500.919	98.9626	98.5257			500.919	99.7805	99.3186
	501.401	97.8823	97.9304			501.401	99.0302	99.9533			501.401	98.7727	98.2525			501.401	99.7275	99.2152
	501.883	97.7732	97.8724			501.883	98.9103	99.852			501.883	98.5994	98.0409			501.883	99.6694	99.1945
	502.366	97.6624	97.8141			502.366	98.8806	99.7388			502.366	98.4464	97.8933			502.366	99.6094	99.2456
	502.848	97.5555	97.7565			502.848	98.94	99.615			502.848	98.3021	97.7909			502.848	99.5391	99.3148
	503.33	97.4591	97.7023			503.33	99.0615	99.4861			503.33	98.1564	97.6972			503.33	99.5111	99.4497
	503.812	97.3782	97.6545			503.812	99.2047	99.3609			503.812	98.0189	97.6465			503.812	99.4851	99.6347
	504.294	97.3153	97.6146			504.294	99.3257	99.2498			504.294	97.8835	97.5964			504.294	99.4813	99.8084
	504.776	97.2683	97.581			504.776	99.3943	99.1616			504.776	97.7359	97.5196			504.776	99.502	99.957
	505.258	97.2315	97.5493			505.258	99.4018	99.1009			505.258	97.5068	97.323			505.258	99.5376	100.083
	505.74	97.1959	97.5125			505.74	99.3603	99.0695			505.74	97.3756	97.2659			505.74	99.5978	100.189
	506.223	97.1515	97.4634			506.223	99.2968	99.0665			506.223	97.159	97.0779			506.223	99.6634	100.215
	506.705	97.0888	97.396			506.705	99.2398	99.0908			506.705	96.9357	96.8875			506.705	99.7141	100.164
	507.187	96.9977	97.3041			507.187	99.2116	99.1421			507.187	96.7936	96.8211			507.187	99.7401	100.049
	507.669	96.868	97.1804			507.669	99.219	99.2195			507.669	96.5987	96.689			507.669	99.745	99.88
	508.151	96.6886	97.0148			508.151	99.2552	99.3209			508.151	96.4131	96.5734			508.151	99.726	99.6813
	508.633	96.446	96.7923			508.633	99.3045	99.4398			508.633	96.242	96.4739			508.633	99.6839	99.477
	509.115	96.1278	96.4972			509.115	99.3519	99.5665			509.115	96.0767	96.3905			509.115	99.579	99.2168
	509.597	95.7264	96.1176			509.597	99.3879	99.6887			509.597	95.8504	96.1881			509.597	99.4896	99.0406
	510.079	95.2447	95.6531			510.079	99.4107	99.7948			510.079	95.7061	96.0683			510.079	99.41	98.9651
	510.562	94.7012	95.1199			510.562	99.4244	99.8775			510.562	95.6367	96.0567			510.562	99.2761	98.8774
	511.044	94.1323	94.5544			511.044	99.434	99.9345			511.044	95.4746	95.8629			511.044	99.1873	98.8692
	511.526	93.5919	94.0116			511.526	99.442	99.9679			511.526	95.3418	95.7418			511.526	99.0728	98.9061
	512.008	93.1388	93.5509			512.008	99.4457	99.9808			512.008	95.2096	95.6123			512.008	98.9883	99.0046
	512.49	92.8322	93.231			512.49	99.4378	99.9745			512.49	95.0798	95.4814			512.49	98.938	99.1489
	512.972	92.7182	93.0958			512.972	99.4087	99.9464			512.972	94.9507	95.347			512.972	98.9208	99.3142
	513.454	92.8178	93.1634			513.454	99.3498	99.8916			513.454	94.8231	95.2081			513.454	98.931	99.4727
	513.936	93.1243	93.4246			513.936	99.2549	99.8059			513.936	94.7053	95.0728			513.936	98.9596	99.5964
	514.418	93.6016	93.843			514.418	99.1219	99.689			514.418	94.607	94.9496			514.418	98.9967	99.6623
	514.901	94.194	94.3659			514.901	98.9539	99.5459			514.901	94.5369	94.846			514.901	99.0348	99.6588
	515.383	94.8311	94.9287			515.383	98.7589	99.3867			515.383	94.5111	94.7787			515.383	99.0697	99.5881
	515.865	95.4444	95.4701			515.865	98.5509	99.2227			515.865	94.5449	94.766			515.865	99.0974	99.4611
	516.347	95.9794	95.9431			516.347	98.3472	99.0628			516.347	94.6453	94.8399			516.347	99.0661	99.2121
	516.829	96.3977	96.3153			516.829	98.1695	98.9119			516.829	94.8194	94.9771			516.829	99.0455	98.9925
	517.311	96.6843	96.5756			517.311	98.0369	98.7715			517.311	95.0603	95.1942			517.311	98.9881	98.7498
	517.793	96.8444	96.73			517.793	97.9627	98.6419			517.793	95.3578	95.4851			517.793	98.891	98.5025
	518.275	96.8978	96.7972			518.275	97.9507	98.5262			518.275	95.5769	95.6735			518.275	98.817	98.4108
	518.758	96.8707	96.8006			518.758	97.9936	98.4308			518.758	95.9491	96.0756			518.758	98.6632	98.2233
	519.24	96.7887	96.7622			519.24	98.0765	98.3644			519.24	96.3362	96.5057			519.24	98.5078	98.1053
	519.722	96.674	96.6994			519.722	98.1799	98.3354			519.722	96.7298	96.9518			519.722	98.3679	98.0685
	520.204	96.5419	96.6226			520.204	98.2867	98.3467			520.204	97.1212	97.4004			520.204	98.2552	98.1128
	520.686	96.4035	96.5378			520.686	98.3829	98.3949			520.686	97.4993	97.8352			520.686	98.1752	98.2255
	521.168	96.2676	96.449			521.168	98.458	98.47			521.168	97.8508	98.2367			521.168	98.1267	98.383
	521.65	96.1409	96.3598			521.65	98.5041	98.5598			521.65	98.1634	98.5858			521.65	98.1057	98.5589
	522.132	96.029	96.2744			522.132	98.5125	98.6524			522.132	98.4259	98.864			522.132	98.107	98.7269
	522.614	95.9351	96.1968			522.614	98.4748	98.7399			522.614	98.6318	99.0548			522.614	98.1339	98.8786
	523.097	95.859	96.1287			523.097	98.385	98.8188			523.097	98.7759	99.1805			523.097	98.1186	98.888
	523.579	95.7974	96.0693			523.579	98.2438	98.8876			523.579	98.8681	99.2016			523.579	98.1605	98.9269
	524.061	95.7444	96.0144			524.061	98.0624	98.9441			524.061	98.9128	99.1517			524.061	98.2041	98.9048
	524.543	95.6931	95.9581			524.543	97.863	98.9834			524.543	98.9194	99.0515			524.543	98.2388	98.817
	525.025	95.636	95.8933			525.025	97.6779	98.9976			525.025	98.8999	98.9281			525.025	98.2526	98.6634
	525.507	95.5665	95.8142			525.507	97.5398	98.979			525.507	98.8672	98.8094			525.507	98.236	98.4533
	525.989	95.4791	95.7168			525.989	97.4718	98.9236			525.989	98.8334	98.7177			525.989	98.1862	98.206
	526.471	95.368	95.5984			526.471	97.4817	98.8334			526.471	98.809	98.667			526.471	98.1077	97.952
	526.954	95.2279	95.4567			526.954	97.5591	98.7164			526.954	98.7992	98.6587			526.954	98.0102	97.7238
	527.436	95.0533	95.2886			527.436	97.6813	98.5834			527.436	98.8054	98.6684			527.436	97.94	97.609
	527.918	94.838	95.089			527.918	97.8208	98.4454			527.918	98.8173	98.7086			527.918	97.8354	97.5027
	528.4	94.5768	94.8514			528.4	97.9565	98.3104			528.4	98.8284	98.7471			528.4	97.7379	97.4718
	528.882	94.2647	94.5683			528.882	98.0769	98.1845			528.882	98.8312	98.7718			528.882	97.6496	97.5086
	529.364	93.8958	94.2311			529.364	98.1808	98.0735			529.364	98.8225	98.7791			529.364	97.5727	97.599
	529.846	93.4624	93.8299			529.846	98.2734	97.9838			529.846	98.8053	98.7751			529.846	97.5097	97.7254
	530.328	92.9531	93.3524			530.328	98.3617	97.9237			530.328	98.7881	98.7723			530.328	97.4642	97.8683
	530.81	92.3521	92.783			530.81	98.4496	97.9019			530.81	98.7816	98.7844			530.81	97.4401	98.0096
	531.293	91.6431	92.1058			531.293	98.5369	97.9234			531.293	98.7943	98.8201			531.293	97.4388	98.1331
	531.775	90.8128	91.3076			531.775	98.6197	97.9881			531.775	98.8296	98.8815			531.775	97.4573	98.2225
	532.257	89.8602	90.3859			532.257	98.6934	98.0894			532.257	98.8846	98.963			532.257	97.488	98.2634
	532.739	88.8023	89.3558			532.739	98.7551	98.2163			532.739	98.9522	99.0547			532.739	97.5217	98.2465
	533.221	87.6831	88.2587			533.221	98.804	98.356			533.221	99.0231	99.1466			533.221	97.5494	98.1696
	533.703	86.5719	87.1621			533.703	98.8408	98.4985			533.703	99.09	99.2318			533.703	97.5648	98.0387
	534.185	85.554	86.1502			534.185	98.8668	98.6388			534.185	99.1489	99.3073			534.185	97.5687	97.8721
	534.667	84.7294	85.3235			534.667	98.8825	98.7761			534.667	99.1989	99.373			534.667	97.5658	97.6956
	535.15	84.1913	84.7758			535.15	98.8878	98.9109			535.15	99.2394	99.4292			535.15	97.5607	97.5345
	535.632	84.0121	84.5802			535.632	98.8832	99.0421			535.632	99.2687	99.4742			535.632	97.5566	97.4099
	536.114	84.2361	84.7816			536.114	98.8708	99.1641			536.114	99.2827	99.5023			536.114	97.5544	97.3378
	536.596	84.8646	85.382			536.596	98.8536	99.268			536.596	99.2755	99.5063			536.596	97.5541	97.3272
	537.078	85.855	86.3398			537.078	98.8349	99.3438			537.078	99.2419	99.4794			537.078	97.5553	97.3805
	537.56	87.1195	87.5704			537.56	98.8162	99.3838			537.56	99.1789	99.4178			537.56	97.5598	97.4945
	538.042	88.5477	88.9665			538.042	98.7957	99.3852			538.042	99.0872	99.3219			538.042	97.5722	97.6636
	538.524	90.0172	90.4094			538.524	98.7684	99.3495			538.524	98.9702	99.1951			538.524	97.5987	97.8786
	539.006	91.4115	91.7854			539.006	98.727	99.2801			539.006	98.8304	99.0601			539.006	97.6036	98.0541
	539.489	92.6456	93.0097			539.489	98.6651	99.1786			539.489	98.676	98.8912			539.489	97.6598	98.2964
	539.971	93.6639	94.0247			539.971	98.5781	99.0435			539.971	98.5079	98.71			539.971	97.7233	98.512
	540.453	94.4462	94.8064			540.453	98.4639	98.8705			540.453	98.3292	98.5227			540.453	97.7831	98.6704
	540.935	95.003	95.3615			540.935	98.3219	98.6557			540.935	98.1446	98.3361			540.935	97.8287	98.7488
	541.417	95.3675	95.7201			541.417	98.1513	98.3994			541.417	97.9643	98.145			541.417	97.8866	98.795
	541.899	95.5849	95.9267			541.899	97.9506	98.1087			541.899	97.7952	97.9896			541.899	97.8826	98.6872
	542.381	95.6986	96.0257			542.381	97.7188	97.7962			542.381	97.6514	97.8646			542.381	97.8544	98.5045
	542.863	95.7479	96.0584			542.863	97.4574	97.4792			542.863	97.5447	97.7794			542.863	97.804	98.2681
	543.346	95.76	96.0542			543.346	97.1739	97.1749			543.346	97.4831	97.7399			543.346	97.7331	98.0028
	543.828	95.7503	96.0291			543.828	96.8821	96.8976			543.828	97.4705	97.7488			543.828	97.6426	97.7311
	544.31	95.7262	95.9901			544.31	96.6025	96.658			544.31	97.5071	97.8055			544.31	97.534	97.4754
	544.792	95.689	95.9373			544.792	96.3558	96.4634			544.792	97.5901	97.9074			544.792	97.4113	97.2554
	545.274	95.6371	95.8679			545.274	96.1576	96.3182			545.274	97.7152	98.0498			545.274	97.2824	97.089
	545.756	95.5675	95.7789			545.756	96.0146	96.2254			545.756	97.8925	98.2525			545.756	97.1539	96.9846
	546.238	95.4765	95.6671			546.238	95.9229	96.1864			546.238	98.0675	98.4377			546.238	97.0551	96.9891
	546.72	95.36	95.5297			546.72	95.8714	96.2005			546.72	98.2725	98.6509			546.72	96.9764	97.0457
	547.202	95.2134	95.3626			547.202	95.8475	96.2645			547.202	98.4828	98.8643			547.202	96.9262	97.1604
	547.685	95.0323	95.1616			547.685	95.8441	96.3735			547.685	98.6924	99.0737			547.685	96.8962	97.2944
	548.167	94.8137	94.9225			548.167	95.8623	96.5212			548.167	98.8654	99.2403			548.167	96.8875	97.4561
	548.649	94.556	94.6428			548.649	95.911	96.7018			548.649	99.0036	99.3731			548.649	96.8764	97.5795
	549.131	94.2599	94.3226			549.131	96.0014	96.9116			549.131	99.1043	99.4595			549.131	96.8779	97.6799
	549.613	93.9273	93.9649			549.613	96.1426	97.1474			549.613	99.1686	99.5118			549.613	96.8684	97.7082
	550.095	93.5592	93.573			550.095	96.3357	97.4052			550.095	99.2028	99.5366			550.095	96.849	97.6623
	550.577	93.1532	93.1482			550.577	96.5727	97.6774			550.577	99.2127	99.5399			550.577	96.8216	97.5478
	551.059	92.7017	92.6864			551.059	96.8374	97.9501			551.059	99.2022	99.5256			551.059	96.7871	97.3752
	551.541	92.1899	92.1764			551.541	97.1099	98.2041			551.541	99.173	99.4958			551.541	96.7448	97.1592
	552.024	91.5999	91.6021			552.024	97.3719	98.4193			552.024	99.1021	99.4136			552.024	96.7015	96.9278
	552.506	90.9122	90.9447			552.506	97.6083	98.577			552.506	99.0313	99.3456			552.506	96.6453	96.6863
	552.988	90.1155	90.1913			552.988	97.8097	98.6678			552.988	98.9448	99.2652			552.988	96.5842	96.4645
	553.47	89.2145	89.3435			553.47	97.9724	98.6922			553.47	98.8391	99.1659			553.47	96.5323	96.3104
	553.952	88.2387	88.4251			553.952	98.0965	98.6606			553.952	98.7461	99.0821			553.952	96.4906	96.214
	554.434	87.2433	87.4845			554.434	98.1848	98.5884			554.434	98.6705	99.0171			554.434	96.4704	96.2018
	554.916	86.3023	86.5885			554.916	98.2419	98.4911			554.916	98.6171	98.975			554.916	96.4779	96.2826
	555.398	85.499	85.8141			555.398	98.2735	98.3813			555.398	98.5993	98.9715			555.398	96.508	96.429
	555.881	84.8953	85.2198			555.881	98.2854	98.2671			555.881	98.5897	98.9751			555.881	96.57	96.6685
	556.363	84.5107	84.8264			556.363	98.283	98.154			556.363	98.5979	98.9983			556.363	96.6524	96.9519
	556.845	84.3024	84.597			556.845	98.2705	98.0479			556.845	98.6203	99.0375			556.845	96.7509	97.2507
	557.327	84.1704	84.4405			557.327	98.2498	97.9558			557.327	98.6551	99.0902			557.327	96.863	97.5393
	557.809	83.9704	84.2221			557.809	98.2211	97.8862			557.809	98.702	99.1548			557.809	96.9872	97.7951
	558.291	83.5522	83.7978			558.291	98.184	97.8467			558.291	98.76	99.2284			558.291	97.1214	98.0001
	558.773	82.8161	83.0684			558.773	98.1389	97.8404			558.773	98.824	99.3213			558.773	97.2264	98.0815
	559.255	81.743	82.0085			559.255	98.0879	97.8655			559.255	98.8921	99.3983			559.255	97.3599	98.1448
	559.737	80.4258	80.6992			559.737	98.0357	97.9154			559.737	98.9535	99.4645			559.737	97.4793	98.1316
	560.22	79.0486	79.3116			560.22	97.9879	97.9822			560.22	99	99.5118			560.22	97.5762	98.0488
	560.702	77.8729	78.0952			560.702	97.95	98.0598			560.702	99.025	99.5339			560.702	97.6457	97.9139
	561.184	77.1659	77.3114			561.184	97.9258	98.1464			561.184	99.0249	99.5276			561.184	97.6884	97.7538
	561.666	77.1297	77.1639			561.666	97.9167	98.2439			561.666	99.001	99.4781			561.666	97.7431	97.6563
	562.148	77.8746	77.7718			562.148	97.9224	98.3553			562.148	98.949	99.415			562.148	97.7477	97.5317
	562.63	79.3792	79.1279			562.63	97.9413	98.4806			562.63	98.8705	99.3232			562.63	97.7452	97.4651
	563.112	81.5071	81.111			563.112	97.9714	98.6148			563.112	98.7638	99.202			563.112	97.74	97.4682
	563.594	84.0231	83.502			563.594	98.0102	98.7468			563.594	98.6271	99.0508			563.594	97.7357	97.5435
	564.077	86.6614	86.0471			564.077	98.0546	98.8631			564.077	98.4612	98.8704			564.077	97.7353	97.6853
	564.559	89.174	88.5057			564.559	98.1003	98.9514			564.559	98.2711	98.6655			564.559	97.7426	97.8813
	565.041	91.3616	90.6815			565.041	98.1421	99.0034			565.041	98.0675	98.4461			565.041	97.7614	98.1133
	565.523	93.1173	92.4659			565.523	98.1751	99.0171			565.523	97.8648	98.2255			565.523	97.7945	98.3607
	566.005	94.4147	93.8269			566.005	98.1963	98.9946			566.005	97.6791	98.0198			566.005	97.8414	98.5991
	566.487	95.2931	94.7952			566.487	98.2063	98.9405			566.487	97.5259	97.8454			566.487	97.8963	98.8007
	566.969	95.8261	95.4349			566.969	98.2087	98.8589			566.969	97.4163	97.7158			566.969	97.9495	98.9392
	567.451	96.102	95.8238			567.451	98.2096	98.7543			567.451	97.3572	97.6408			567.451	97.988	98.9922
	567.933	96.2036	96.0352			567.933	98.2155	98.6322			567.933	97.3504	97.6249			567.933	98.0001	98.9468
	568.416	96.1926	96.1239			568.416	98.2296	98.5001			568.416	97.413	97.6979			568.416	97.9722	98.7949
	568.898	96.1153	96.1322			568.898	98.2523	98.3694			568.898	97.5003	97.7912			568.898	97.915	98.568
	569.38	96.002	96.0893			569.38	98.2802	98.2533			569.38	97.6132	97.9138			569.38	97.8321	98.3063
	569.862	95.8707	96.0143			569.862	98.3093	98.1633			569.862	97.779	98.0966			569.862	97.7111	97.9714
	570.344	95.7343	95.9219			570.344	98.3354	98.1075			570.344	97.9483	98.2808			570.344	97.5791	97.6649
	570.826	95.6017	95.823			570.826	98.3557	98.0878			570.826	98.1203	98.4659			570.826	97.4372	97.3928
	571.308	95.4791	95.725			571.308	98.3686	98.1008			571.308	98.2821	98.6376			571.308	97.2927	97.1779
	571.79	95.3711	95.6331			571.79	98.3709	98.1394			571.79	98.4212	98.7823			571.79	97.1551	97.0391
	572.273	95.2796	95.5502			572.273	98.3571	98.1963			572.273	98.5278	98.8886			572.273	97.0353	96.9889
	572.755	95.2047	95.4774			572.755	98.3198	98.2664			572.755	98.5822	98.9323			572.755	96.9519	97.0568
	573.237	95.1449	95.4153			573.237	98.2508	98.3466			573.237	98.607	98.939			573.237	96.903	97.192
	573.719	95.0978	95.3635			573.719	98.1451	98.4346			573.719	98.5888	98.8929			573.719	96.9018	97.4038
	574.201	95.0607	95.3216			574.201	98.0038	98.5258			574.201	98.5272	98.7963			574.201	96.9489	97.6695
	574.683	95.0312	95.2888			574.683	97.8351	98.6115			574.683	98.4235	98.6557			574.683	97.038	97.9563
	575.165	95.0074	95.2644			575.165	97.6517	98.6786			575.165	98.2801	98.4808			575.165	97.1573	98.2292
	575.647	94.9878	95.2477			575.647	97.466	98.7117			575.647	98.1011	98.283			575.647	97.2922	98.4546
	576.129	94.9715	95.2384			576.129	97.285	98.6954			576.129	97.8933	98.0736			576.129	97.4279	98.6071
	576.612	94.9571	95.2355			576.612	97.1059	98.6194			576.612	97.6644	97.8607			576.612	97.5538	98.6749
	577.094	94.9429	95.2376			577.094	96.917	98.4786			577.094	97.4233	97.6491			577.094	97.6626	98.6588
	577.576	94.9262	95.2414			577.576	96.7034	98.2739			577.576	97.1794	97.441			577.576	97.7497	98.5701
	578.058	94.9039	95.2424			578.058	96.4554	98.0113			578.058	96.9419	97.2387			578.058	97.8124	98.4252
	578.54	94.8724	95.2348			578.54	96.1754	97.7025			578.54	96.722	97.0479			578.54	97.848	98.2441
	579.022	94.8291	95.2131			579.022	95.8822	97.3649			579.022	96.5334	96.8803			579.022	97.8547	98.0486
	579.504	94.7733	95.174			579.504	95.6073	97.0216			579.504	96.391	96.7521			579.504	97.833	97.8606
	579.986	94.707	95.1173			579.986	95.3906	96.7027			579.986	96.3103	96.6825			579.986	97.787	97.7048
	580.468	94.6346	95.0471			580.468	95.2678	96.4403			580.468	96.3033	96.6869			580.468	97.7249	97.6041
	580.951	94.5623	94.9702			580.951	95.2599	96.2614			580.951	96.3736	96.7711			580.951	97.657	97.5754
	581.433	94.4973	94.895			581.433	95.3697	96.1839			581.433	96.515	96.9289			581.433	97.5941	97.6269
	581.915	94.4458	94.8289			581.915	95.5803	96.2097			581.915	96.7117	97.1425			581.915	97.544	97.7532
	582.397	94.4117	94.7764			582.397	95.8612	96.3256			582.397	96.9418	97.388			582.397	97.5103	97.9372
	582.879	94.3964	94.7392			582.879	96.1737	96.5051			582.879	97.181	97.6393			582.879	97.4929	98.1503
	583.361	94.3987	94.7163			583.361	96.4819	96.7181			583.361	97.4105	97.8773			583.361	97.4886	98.3607
	583.843	94.4148	94.7046			583.843	96.7566	96.9364			583.843	97.6189	98.0911			583.843	97.4932	98.5374
	584.325	94.4391	94.7			584.325	96.977	97.1388			584.325	97.8029	98.279			584.325	97.5013	98.6533
	584.808	94.465	94.698			584.808	97.1325	97.3141			584.808	97.9654	98.4448			584.808	97.507	98.6905
	585.29	94.4857	94.6939			585.29	97.2185	97.4576			585.29	98.1111	98.5937			585.29	97.502	98.6381
	585.772	94.4944	94.6826			585.772	97.2342	97.5667			585.772	98.243	98.7281			585.772	97.4756	98.4929
	586.254	94.4862	94.6594			586.254	97.1801	97.6374			586.254	98.3597	98.8462			586.254	97.4172	98.2589
	586.736	94.4578	94.6206			586.736	97.0571	97.6626			586.736	98.4562	98.942			586.736	97.3174	97.9481
	587.218	94.4085	94.564			587.218	96.8648	97.6319			587.218	98.5244	99.0058			587.218	97.1644	97.5772
	587.7	94.3398	94.4901			587.7	96.6085	97.5452			587.7	98.5594	99.0333			587.7	96.967	97.1767
	588.182	94.2551	94.4015			588.182	96.3002	97.4086			588.182	98.5608	99.023			588.182	96.7434	96.7861
	588.664	94.1593	94.3027			588.664	95.9596	97.2383			588.664	98.5322	98.9773			588.664	96.5181	96.446
	589.147	94.0573	94.1983			589.147	95.6125	97.0569			589.147	98.479	98.9006			589.147	96.3135	96.1895
	589.629	93.9543	94.0928			589.629	95.2918	96.8913			589.629	98.4067	98.7992			589.629	96.1469	96.0394
	590.111	93.8551	93.9901			590.111	95.0326	96.7656			590.111	98.3206	98.6813			590.111	96.027	96.0035
	590.593	93.7643	93.893			590.593	94.8656	96.6962			590.593	98.2259	98.5568			590.593	95.9557	96.0766
	591.075	93.6862	93.8047			591.075	94.8156	96.691			591.075	98.1308	98.4395			591.075	95.933	96.2438
	591.557	93.6244	93.7285			591.557	94.8925	96.7476			591.557	98.0452	98.3441			591.557	95.9591	96.4845
	592.039	93.5816	93.6676			592.039	95.0899	96.8559			592.039	97.9804	98.2832			592.039	96.0353	96.7752
	592.521	93.5583	93.6242			592.521	95.3847	97.0002			592.521	97.9462	98.265			592.521	96.1611	97.0885
	593.004	93.5532	93.5991			593.004	95.7442	97.1631			593.004	97.947	98.2896			593.004	96.3308	97.3964
	593.486	93.5627	93.59			593.486	96.1309	97.3276			593.486	97.981	98.3494			593.486	96.5316	97.6694
	593.968	93.5815	93.5923			593.968	96.5097	97.4786			593.968	98.0401	98.4316			593.968	96.7431	97.8786
	594.45	93.6034	93.6			594.45	96.856	97.6059			594.45	98.1142	98.5232			594.45	96.9442	98.0039
	594.932	93.6222	93.6063			594.932	97.1551	97.7048			594.932	98.194	98.6145			594.932	97.1163	98.0366
	595.414	93.6325	93.6056			595.414	97.4024	97.7777			595.414	98.2737	98.7011			595.414	97.2494	97.9844
	595.896	93.6302	93.5943			595.896	97.6003	97.833			595.896	98.3521	98.7828			595.896	97.3436	97.8684
	596.378	93.6129	93.5709			596.378	97.7537	97.8836			596.378	98.4297	98.8609			596.378	97.4063	97.7205
	596.86	93.5797	93.5352			596.86	97.868	97.9433			596.86	98.5064	98.9345			596.86	97.4479	97.5751
	597.343	93.531	93.4878			597.343	97.947	98.0218			597.343	98.5789	98.999			597.343	97.4761	97.46
	597.825	93.4682	93.4293			597.825	97.9949	98.1237			597.825	98.6405	99.0469			597.825	97.4949	97.3956
	598.307	93.3938	93.3605			598.307	98.0175	98.2476			598.307	98.6835	99.071			598.307	97.5047	97.3926
	598.789	93.3107	93.2821			598.789	98.0224	98.388			598.789	98.7022	99.0678			598.789	97.5058	97.4536
	599.271	93.223	93.1962			599.271	98.0196	98.5379			599.271	98.6952	99.0394			599.271	97.5012	97.5762
	599.753	93.135	93.1057			599.753	98.019	98.6913			599.753	98.6654	98.9927			599.753	97.4974	97.753
	600.235	93.0511	93.0144			600.235	98.0271	98.8444			600.235	98.6178	98.9356			600.235	97.5022	97.9717
	600.717	92.9757	92.9266			600.717	98.0461	98.9943			600.717	98.5572	98.8738			600.717	97.5216	98.2119
	601.2	92.9123	92.846			601.2	98.0734	99.137			601.2	98.4851	98.8077			601.2	97.5564	98.4474
	601.682	92.8634	92.7746			601.682	98.1029	99.2667			601.682	98.3998	98.7329			601.682	97.6016	98.6485
	602.164	92.8296	92.7134			602.164	98.1276	99.3747			602.164	98.2983	98.6436			602.164	97.6479	98.7859
	602.646	92.8102	92.6614			602.646	98.1429	99.4526			602.646	98.1798	98.5363			602.646	97.6863	98.8398
	603.128	92.8024	92.6168			603.128	98.1475	99.4938			603.128	98.0473	98.4128			603.128	97.7107	98.8028
	603.61	92.8017	92.577			603.61	98.143	99.4956			603.61	97.9085	98.2802			603.61	97.7183	98.6816
	604.092	92.8031	92.5387			604.092	98.1331	99.46			604.092	97.7725	98.148			604.092	97.7098	98.4931
	604.574	92.8006	92.4986			604.574	98.1217	99.3921			604.574	97.6472	98.0249			604.574	97.6856	98.2612
	605.056	92.7891	92.4527			605.056	98.1113	99.298			605.056	97.5363	97.9151			605.056	97.6445	98.0112
	605.539	92.7646	92.3974			605.539	98.1026	99.1824			605.539	97.4381	97.8174			605.539	97.5842	97.765
	606.021	92.7248	92.3293			606.021	98.0954	99.0493			606.021	97.347	97.7261			606.021	97.5034	97.5438
	606.503	92.6692	92.246			606.503	98.0887	98.9023			606.503	97.256	97.6346			606.503	97.4052	97.3668
	606.985	92.5985	92.1469			606.985	98.0817	98.7459			606.985	97.1597	97.5375			606.985	97.2981	97.2508
	607.467	92.5154	92.0328			607.467	98.0735	98.588			607.467	97.0546	97.4312			607.467	97.1954	97.2102
	607.949	92.423	91.9061			607.949	98.063	98.4383			607.949	96.9392	97.3143			607.949	97.1113	97.252
	608.431	92.3252	91.7703			608.431	98.0488	98.3069			608.431	96.8125	97.1855			608.431	97.0556	97.3724
	608.913	92.2268	91.6298			608.913	98.0296	98.2028			608.913	96.6739	97.0441			608.913	97.0313	97.5546
	609.395	92.1326	91.489			609.395	98.0043	98.131			609.395	96.5239	96.8903			609.395	97.034	97.7709
	609.878	92.0475	91.3525			609.878	97.9732	98.0929			609.878	96.3662	96.728			609.878	97.0547	97.9887
	610.36	91.9761	91.2252			610.36	97.9384	98.0873			610.36	96.2105	96.567			610.36	97.0838	98.1744
	610.842	91.9214	91.1111			610.842	97.9032	98.1121			610.842	96.0719	96.4223			610.842	97.1146	98.3033
	611.324	91.8852	91.0137			611.324	97.871	98.1659			611.324	95.9684	96.3121			611.324	97.1444	98.361
	611.806	91.8667	90.9355			611.806	97.844	98.2476			611.806	95.9173	96.2534			611.806	97.1721	98.3432
	612.288	91.8636	90.877			612.288	97.8222	98.355			612.288	95.9287	96.2556			612.288	97.1963	98.2539
	612.77	91.8711	90.8372			612.77	97.8034	98.4826			612.77	96.0029	96.3184			612.77	97.2127	98.1026
	613.252	91.8834	90.8129			613.252	97.7841	98.6205			613.252	96.1295	96.431			613.252	97.2145	97.9038
	613.735	91.8938	90.7999			613.735	97.7615	98.7555			613.735	96.2924	96.5769			613.735	97.1961	97.6755
	614.217	91.8954	90.793			614.217	97.7345	98.8731			614.217	96.4728	96.7378			614.217	97.1553	97.442
	614.699	91.8824	90.7878			614.699	97.7048	98.9612			614.699	96.655	96.899			614.699	97.096	97.2317
	615.181	91.8508	90.7814			615.181	97.6758	99.0138			615.181	96.8293	97.0523			615.181	97.0267	97.0719
	615.663	91.7997	90.7728			615.663	97.6518	99.0306			615.663	96.9904	97.1944			615.663	96.9578	96.9855
	616.145	91.7313	90.7629			616.145	97.6359	99.0167			616.145	97.1353	97.3245			616.145	96.8973	96.984
	616.627	91.651	90.7546			616.627	97.6283	98.9792			616.627	97.2601	97.4412			616.627	96.8468	97.0631
	617.109	91.5666	90.7512			617.109	97.6268	98.9244			617.109	97.3603	97.5416			617.109	96.8036	97.2043
	617.591	91.4861	90.7558			617.591	97.627	98.8561			617.591	97.4324	97.6227			617.591	96.7626	97.3793
	618.074	91.4157	90.7699			618.074	97.6247	98.7747			618.074	97.477	97.684			618.074	96.7208	97.5591
	618.556	91.3586	90.7928			618.556	97.6166	98.6793			618.556	97.5016	97.73			618.556	96.6793	97.7178
	619.038	91.3144	90.822			619.038	97.6012	98.5696			619.038	97.5196	97.7699			619.038	96.6429	97.838
	619.52	91.2803	90.8534			619.52	97.5788	98.448			619.52	97.5458	97.8151			619.52	96.6164	97.9092
	620.002	91.2525	90.8824			620.002	97.5498	98.3199			620.002	97.5927	97.8756			620.002	96.5995	97.9226
	620.484	91.2284	90.9052			620.484	97.5145	98.1917			620.484	97.6652	97.9555			620.484	96.5863	97.8709
	620.966	91.2074	90.9194			620.966	97.4727	98.0692			620.966	97.7603	98.0519			620.966	96.5652	97.7478
	621.448	91.1911	90.925			621.448	97.4231	97.9567			621.448	97.8684	98.1558			621.448	96.5235	97.5514
	621.931	91.1818	90.9236			621.931	97.3642	97.857			621.931	97.9777	98.2563			621.931	96.452	97.2878
	622.413	91.1813	90.9183			622.413	97.2942	97.7725			622.413	98.0776	98.3439			622.413	96.3483	96.9738
	622.895	91.1888	90.9125			622.895	97.2124	97.7058			622.895	98.162	98.4127			622.895	96.2159	96.6355
	623.377	91.2008	90.9086			623.377	97.1193	97.6599			623.377	98.2288	98.4619			623.377	96.0613	96.3007
	623.859	91.2115	90.9073			623.859	97.0175	97.6373			623.859	98.2781	98.493			623.859	95.8892	95.9945
	624.341	91.2137	90.9072			624.341	96.9114	97.6386			624.341	98.3096	98.5078			624.341	95.7002	95.7331
	624.823	91.2015	90.9056			624.823	96.8063	97.6616			624.823	98.3213	98.5067			624.823	95.4904	95.5206
	625.305	91.1703	90.8982			625.305	96.7078	97.7007			625.305	98.3099	98.4888			625.305	95.2549	95.3518
	625.787	91.1184	90.8809			625.787	96.6202	97.7483			625.787	98.2732	98.4528			625.787	94.9921	95.2155
	626.27	91.046	90.8504			626.27	96.5449	97.797			626.27	98.2117	98.3991			626.27	94.7072	95.1
	626.752	90.9551	90.8045			626.752	96.4801	97.8404			626.752	98.13	98.3301			626.752	94.4116	94.9941
	627.234	90.8484	90.7424			627.234	96.4214	97.8736			627.234	98.0352	98.2502			627.234	94.1203	94.8882
	627.716	90.729	90.6652			627.716	96.3632	97.893			627.716	97.9347	98.164			627.716	93.8463	94.7737
	628.198	90.6011	90.575			628.198	96.3001	97.8945			628.198	97.8345	98.0754			628.198	93.5984	94.6399
	628.68	90.4693	90.4753			628.68	96.2289	97.8735			628.68	97.7377	97.9868			628.68	93.3787	94.4758
	629.162	90.3388	90.3702			629.162	96.1495	97.8253			629.162	97.6461	97.9002			629.162	93.1842	94.2717
	629.644	90.215	90.2644			629.644	96.064	97.7471			629.644	97.5619	97.8184			629.644	93.0092	94.0224
	630.127	90.1018	90.1619			630.127	95.9764	97.6392			630.127	97.4891	97.7458			630.127	92.8469	93.7289
	630.609	90.0012	90.0654			630.609	95.8906	97.5069			630.609	97.4339	97.6877			630.609	92.6893	93.3978
	631.091	89.9127	89.9762			631.091	95.8097	97.3589			631.091	97.4034	97.6497			631.091	92.5241	93.0372
	631.573	89.8336	89.8939			631.573	95.7349	97.2051			631.573	97.4026	97.6345			631.573	92.3341	92.6517
	632.055	89.7599	89.8163			632.055	95.6659	97.0542			632.055	97.4325	97.6416			632.055	92.0936	92.2384
	632.537	89.6872	89.7404			632.537	95.6011	96.9116			632.537	97.4889	97.667			632.537	91.7711	91.7852
	633.019	89.6116	89.6629			633.019	95.5385	96.7787			633.019	97.5646	97.7049			633.019	91.3365	91.2744
	633.501	89.5291	89.58			633.501	95.4755	96.6543			633.501	97.6507	97.7501			633.501	90.7665	90.6878
	633.983	89.4347	89.4874			633.983	95.4093	96.5366			633.983	97.7401	97.7993			633.983	90.0542	90.0149
	634.466	89.3225	89.3794			634.466	95.337	96.425			634.466	97.8285	97.8516			634.466	89.2143	89.2604
	634.948	89.1831	89.2478			634.948	95.2551	96.3206			634.948	97.913	97.9067			634.948	88.2867	88.4493
	635.43	89.0049	89.0817			635.43	95.1606	96.225			635.43	97.9909	97.962			635.43	87.3347	87.6287
	635.912	88.7752	88.8689			635.912	95.0509	96.1394			635.912	98.0571	98.0118			635.912	86.4349	86.8611
	636.394	88.482	88.5969			636.394	94.9245	96.0623			636.394	98.104	98.0467			636.394	85.6777	86.2236
	636.876	88.1185	88.2571			636.876	94.7815	95.9901			636.876	98.1224	98.056			636.876	85.1478	85.7913
	637.358	87.6867	87.8498			637.358	94.6233	95.9181			637.358	98.1047	98.0312			637.358	84.9116	85.6237
	637.84	87.2013	87.3877			637.84	94.453	95.8421			637.84	98.0465	97.9675			637.84	85.0114	85.7582
	638.322	86.6904	86.8974			638.322	94.2753	95.7606			638.322	97.9477	97.8649			638.322	85.4529	86.1982
	638.805	86.1945	86.4186			638.805	94.0966	95.6755			638.805	97.8102	97.7256			638.805	86.2064	86.9142
	639.287	85.7653	86.0023			639.287	93.9259	95.5915			639.287	97.6342	97.5505			639.287	87.2078	87.8451
	639.769	85.4526	85.6975			639.769	93.774	95.5149			639.769	97.4157	97.3358			639.769	88.374	88.915
	640.251	85.2981	85.5452			640.251	93.6538	95.4525			640.251	97.1443	97.0718			640.251	89.6115	90.0414
	640.733	85.3246	85.5676			640.733	93.5792	95.4113			640.733	96.8052	96.7442			640.733	90.83	91.1493
	641.215	85.5284	85.761			641.215	93.562	95.3974			641.215	96.3851	96.3407			641.215	91.9625	92.1881
	641.697	85.879	86.0958			641.697	93.6108	95.4168			641.697	95.8785	95.856			641.697	92.9656	93.1314
	642.179	86.3238	86.5217			642.179	93.7292	95.4749			642.179	95.2958	95.3			642.179	93.8216	93.9762
	642.662	86.8042	86.9829			642.662	93.9146	95.574			642.662	94.6653	94.6993			642.662	94.5333	94.7339
	643.144	87.2615	87.4236			643.144	94.1589	95.7124			643.144	94.0371	94.1008			643.144	95.114	95.4205
	643.626	87.6505	87.8009			643.626	94.4481	95.8812			643.626	93.4772	93.5662			643.626	95.5807	96.0477
	644.108	87.9471	88.0915			644.108	94.7661	96.0665			644.108	93.0529	93.1585			644.108	95.9496	96.6197
	644.59	88.1449	88.2888			644.59	95.0936	96.2486			644.59	92.8276	92.9368			644.59	96.238	97.1348
	645.072	88.2526	88.4009			645.072	95.4122	96.4081			645.072	92.8415	92.9388			645.072	96.4646	97.5889
	645.554	88.2861	88.4427			645.554	95.7063	96.5306			645.554	93.1037	93.1727			645.554	96.6481	97.978
	646.036	88.2628	88.4311			646.036	95.9625	96.6078			646.036	93.5888	93.6149			646.036	96.8063	98.2981
	646.518	88.1966	88.3798			646.518	96.1711	96.6393			646.518	94.2425	94.2141			646.518	96.9506	98.5437
	647.001	88.0975	88.2986			647.001	96.3259	96.6297			647.001	94.9925	94.9027			647.001	97.0829	98.7064
	647.483	87.9745	88.1957			647.483	96.4227	96.586			647.483	95.7562	95.6032			647.483	97.1961	98.7758
	647.965	87.8371	88.0786			647.965	96.46	96.5143			647.965	96.4621	96.2495			647.965	97.2781	98.7449
	648.447	87.696	87.9557			648.447	96.4389	96.419			648.447	97.0588	96.7941			648.447	97.318	98.6167
	648.929	87.563	87.836			648.929	96.3642	96.304			648.929	97.5197	97.2134			648.929	97.3124	98.4094
	649.411	87.4469	87.7265			649.411	96.244	96.1747			649.411	97.8455	97.5083			649.411	97.2672	98.1543
	649.893	87.3519	87.6305			649.893	96.0908	96.0402			649.893	98.0547	97.696			649.893	97.1955	97.8911
	650.375	87.2775	87.5476			650.375	95.9211	95.9146			650.375	98.1742	97.8003			650.375	97.1116	97.6587
	650.858	87.2194	87.4744			650.858	95.7534	95.814			650.858	98.2275	97.8415			650.858	97.0255	97.4842
	651.34	87.1726	87.4065			651.34	95.6075	95.7554			651.34	98.2322	97.8345			651.34	96.9402	97.3811
	651.822	87.1336	87.341			651.822	95.5023	95.7523			651.822	98.199	97.7881			651.822	96.8539	97.3482
	652.304	87.1012	87.2767			652.304	95.4512	95.8111			652.304	98.1349	97.7083			652.304	96.7634	97.3747
	652.786	87.0755	87.2142			652.786	95.4618	95.9308			652.786	98.0477	97.6027			652.786	96.668	97.4444
	653.268	87.0557	87.1536			653.268	95.5334	96.1035			653.268	97.9477	97.481			653.268	96.5705	97.5393
	653.75	87.0386	87.0938			653.75	95.6581	96.3173			653.75	97.8451	97.3532			653.75	96.4753	97.6415
	654.232	87.0182	87.0315			654.232	95.8222	96.5568			654.232	97.7488	97.2277			654.232	96.3843	97.7298
	654.714	86.9877	86.9628			654.714	96.0095	96.8059			654.714	97.6632	97.1081			654.714	96.295	97.781
	655.197	86.9423	86.885			655.197	96.2043	97.0488			655.197	97.5874	96.9935			655.197	96.2004	97.7727
	655.679	86.8807	86.7985			655.679	96.3922	97.2694			655.679	97.5184	96.8809			655.679	96.0926	97.6863
	656.161	86.8057	86.7066			656.161	96.5627	97.4543			656.161	97.4534	96.7683			656.161	95.9677	97.5153
	656.643	86.7227	86.6151			656.643	96.7097	97.5943			656.643	97.3926	96.657			656.643	95.8278	97.2674
	657.125	86.6369	86.5292			657.125	96.8305	97.6857			657.125	97.3395	96.5517			657.125	95.6806	96.9641
	657.607	86.5503	86.4517			657.607	96.9258	97.7306			657.607	97.2976	96.457			657.607	95.5344	96.6326
	658.089	86.4619	86.382			658.089	96.9988	97.7361			658.089	97.2677	96.3749			658.089	95.3929	96.2992
	658.571	86.3682	86.3167			658.571	97.0548	97.7124			658.571	97.2453	96.3024			658.571	95.253	95.9845
	659.054	86.2667	86.2521			659.054	97.0996	97.6693			659.054	97.2211	96.2321			659.054	95.1056	95.6995
	659.536	86.1577	86.1854			659.536	97.139	97.6158			659.536	97.1834	96.1543			659.536	94.9398	95.4491
	660.018	86.0451	86.1164			660.018	97.1774	97.5593			660.018	97.1213	96.0596			660.018	94.7475	95.2344
	660.5	85.9348	86.0466			660.5	97.2167	97.5056			660.5	97.0268	95.9415			660.5	94.5258	95.0541
	660.982	85.8324	85.9777			660.982	97.2562	97.461			660.982	96.8935	95.7937			660.982	94.274	94.9018
	661.464	85.7404	85.9101			661.464	97.2937	97.432			661.464	96.7141	95.6087			661.464	93.9893	94.7625
	661.946	85.6572	85.8421			661.946	97.327	97.4245			661.946	96.4803	95.3772			661.946	93.6653	94.6129
	662.428	85.5776	85.7694			662.428	97.3557	97.4431			662.428	96.1844	95.0908			662.428	93.2939	94.4229
	662.91	85.4937	85.6865			662.91	97.3831	97.4882			662.91	95.8268	94.7485			662.91	92.8751	94.1688
	663.393	85.3963	85.587			663.393	97.4153	97.5561			663.393	95.4217	94.3637			663.393	92.4261	93.8473
	663.875	85.2733	85.4622			663.875	97.4592	97.6394			663.875	95.0007	93.9672			663.875	91.985	93.4823
	664.357	85.1085	85.3004			664.357	97.5195	97.7299			664.357	94.6071	93.6017			664.357	91.6048	93.123
	664.839	84.8798	85.0843			664.839	97.5963	97.821			664.839	94.2847	93.3109			664.839	91.3384	92.8281
	665.321	84.5562	84.7887			665.321	97.6798	97.9063			665.321	94.0689	93.1313			665.321	91.2203	92.6492
	665.803	84.1008	84.3826			665.803	97.7519	97.979			665.803	93.9741	93.0785			665.803	91.2493	92.6092
	666.285	83.4779	83.8345			666.285	97.7882	98.0289			666.285	93.9875	93.1402			666.285	91.3796	92.6906
	666.767	82.6751	83.1306			666.767	97.7724	98.0442			666.767	94.0653	93.2698			666.767	91.5341	92.8376
	667.249	81.7332	82.3004			667.249	97.7071	98.0167			667.249	94.1376	93.3911			667.249	91.6249	92.9651
	667.732	80.7733	81.4411			667.732	97.6234	97.9563			667.732	94.1251	93.419			667.732	91.5997	92.9931
	668.214	79.9712	80.6992			668.214	97.5598	97.9023			668.214	93.9742	93.3062			668.214	91.465	92.8826
	668.696	79.4543	80.1857			668.696	97.5258	97.9019			668.696	93.6935	93.0795			668.696	91.2594	92.649
	669.178	79.223	79.9076			669.178	97.515	97.9602			669.178	93.3719	92.8296			669.178	91.048	92.372
	669.66	79.1629	79.7737			669.66	97.5206	98.0386			669.66	93.1314	92.6589			669.66	90.9053	92.1622
	670.142	79.1349	79.668			670.142	97.5432	98.1019			670.142	93.0606	92.6379			670.142	90.9035	92.1161
	670.624	79.02	79.4881			670.624	97.5767	98.1377			670.624	93.1951	92.7988			670.624	91.0809	92.2846
	671.106	78.7425	79.1668			671.106	97.6152	98.1471			671.106	93.5266	93.1381			671.106	91.4428	92.6734
	671.589	78.2659	78.6695			671.589	97.6553	98.1326			671.589	94.0214	93.6269			671.589	91.9654	93.2528
	672.071	77.5762	77.9807			672.071	97.6923	98.0957			672.071	94.6247	94.215			672.071	92.5935	93.9576
	672.553	76.6746	77.0984			672.553	97.7237	98.0384			672.553	95.274	94.8431			672.553	93.2609	94.7057
	673.035	75.5667	76.0248			673.035	97.7485	97.9652			673.035	95.9131	95.4573			673.035	93.9079	95.4186
	673.517	74.2566	74.7605			673.517	97.7688	97.8858			673.517	96.4975	96.0149			673.517	94.4929	96.0333
	673.999	72.7451	73.3042			673.999	97.7862	97.812			673.999	97.0047	96.4956			673.999	94.9988	96.5174
	674.481	71.0397	71.6615			674.481	97.8014	97.7541			674.481	97.4301	96.8966			674.481	95.4262	96.8669
	674.963	69.1785	69.8666			674.963	97.814	97.7193			674.963	97.7783	97.2241			674.963	95.7835	97.0965
	675.445	67.2465	67.9989			675.445	97.8227	97.7098			675.445	98.0543	97.4846			675.445	96.0765	97.2275
	675.928	65.3895	66.1959			675.928	97.8262	97.724			675.928	98.2602	97.6807			675.928	96.307	97.2829
	676.41	63.8157	64.656			676.41	97.8241	97.7588			676.41	98.3973	97.8136			676.41	96.4776	97.2893
	676.892	62.7429	63.5889			676.892	97.8169	97.8116			676.892	98.4699	97.8871			676.892	96.5965	97.2757
	677.374	62.3688	63.1877			677.374	97.8058	97.8806			677.374	98.4893	97.9116			677.374	96.6805	97.2753
	677.856	62.8243	63.5841			677.856	97.7919	97.9642			677.856	98.4725	97.9034			677.856	96.7514	97.32
	678.338	64.1385	64.8131			678.338	97.7763	98.06			678.338	98.4359	97.8785			678.338	96.8269	97.4305
	678.82	66.2367	66.8105			678.82	97.7591	98.1626			678.82	98.3922	97.8494			678.82	96.9154	97.6118
	679.302	68.9437	69.4133			679.302	97.7401	98.2641			679.302	98.3472	97.8219			679.302	97.0136	97.8505
	679.785	72.0267	72.4002			679.785	97.7192	98.3557			679.785	98.3011	97.7958			679.785	97.1104	98.1209
	680.267	75.2048	75.4999			680.267	97.696	98.4289			680.267	98.2536	97.7698			680.267	97.1943	98.3906
	680.749	78.2093	78.449			680.749	97.6705	98.4786			680.749	98.2079	97.7455			680.749	97.2596	98.6306
	681.231	80.8405	81.0487			681.231	97.6426	98.5037			681.231	98.1716	97.7288			681.231	97.3084	98.8222
	681.713	82.9745	83.1715			681.713	97.6122	98.5059			681.713	98.1549	97.729			681.713	97.3474	98.954
	682.195	84.5836	84.7836			682.195	97.5796	98.4878			682.195	98.1663	97.7538			682.195	97.3814	99.0204
	682.677	85.7113	85.9216			682.677	97.5453	98.4513			682.677	98.2075	97.8058			682.677	97.4093	99.0167
	683.159	86.4465	86.668			683.159	97.5104	98.3965			683.159	98.273	97.8803			683.159	97.4227	98.939
	683.641	86.8874	87.1172			683.641	97.4761	98.3233			683.641	98.352	97.9677			683.641	97.4113	98.7874
	684.124	87.1193	87.3532			684.124	97.4429	98.2331			684.124	98.433	98.0573			684.124	97.3696	98.5716
	684.606	87.2104	87.4455			684.606	97.4109	98.1299			684.606	98.5075	98.1407			684.606	97.3013	98.3151
	685.088	87.2033	87.439			685.088	97.3786	98.0202			685.088	98.5722	98.2148			685.088	97.2194	98.051
	685.57	87.1252	87.3636			685.57	97.3436	97.9117			685.57	98.6277	98.28			685.57	97.1406	97.8153
	686.052	86.9962	87.2406			686.052	97.3036	97.8111			686.052	98.6741	98.337			686.052	97.0787	97.6392
	686.534	86.8326	87.0856			686.534	97.2569	97.722			686.534	98.7082	98.3834			686.534	97.0385	97.5391
	687.016	86.6505	86.9129			687.016	97.2034	97.6453			687.016	98.7225	98.4131			687.016	97.0152	97.5167
	687.498	86.464	86.734			687.498	97.1449	97.58			687.498	98.7069	98.4172			687.498	96.9982	97.5609
	687.981	86.282	86.5558			687.981	97.0842	97.5251			687.981	98.6537	98.3889			687.981	96.978	97.6545
	688.463	86.108	86.3811			688.463	97.0243	97.4811			688.463	98.5608	98.326			688.463	96.9498	97.7783
	688.945	85.9411	86.2099			688.945	96.9673	97.4505			688.945	98.4325	98.2323			688.945	96.916	97.9148
	689.427	85.7796	86.0416			689.427	96.9139	97.4359			689.427	98.2773	98.1153			689.427	96.8819	98.049
	689.909	85.6241	85.878			689.909	96.8634	97.4393			689.909	98.1042	97.9826			689.909	96.8513	98.1638
	690.391	85.4789	85.7241			690.391	96.8144	97.4601			690.391	97.9189	97.8388			690.391	96.8225	98.2405
	690.873	85.3503	85.5856			690.873	96.7658	97.495			690.873	97.7234	97.6845			690.873	96.7887	98.2602
	691.355	85.2433	85.4667			691.355	96.7174	97.5388			691.355	97.5177	97.5185			691.355	96.7411	98.2072
	691.837	85.1579	85.3668			691.837	96.6701	97.5866			691.837	97.3038	97.3415			691.837	96.6745	98.0758
	692.32	85.088	85.2801			692.32	96.6256	97.6352			692.32	97.088	97.1585			692.32	96.5908	97.8738
	692.802	85.0227	85.1971			692.802	96.5863	97.6838			692.802	96.8816	96.9796			692.802	96.4989	97.6226
	693.284	84.9514	85.1088			693.284	96.5548	97.7331			693.284	96.6978	96.8174			693.284	96.4107	97.3513
	693.766	84.8676	85.0101			693.766	96.5337	97.7839			693.766	96.548	96.6835			693.766	96.336	97.0889
	694.248	84.7711	84.9015			694.248	96.5252	97.8353			694.248	96.4394	96.5855			694.248	96.2791	96.8607
	694.73	84.6665	84.7874			694.73	96.5311	97.8844			694.73	96.3731	96.5255			694.73	96.2383	96.6833
	695.212	84.5596	84.6729			695.212	96.5523	97.9268			695.212	96.3463	96.5016			695.212	96.209	96.5666
	695.694	84.4533	84.5603			695.694	96.5881	97.9577			695.694	96.3543	96.5097			695.694	96.1882	96.5164
	696.176	84.3451	84.4468			696.176	96.636	97.9741			696.176	96.3929	96.5464			696.176	96.1767	96.5354
	696.659	84.2283	84.3256			696.659	96.6922	97.9754			696.659	96.4588	96.6089			696.659	96.1789	96.6226
	697.141	84.0962	84.1895			697.141	96.7515	97.9628			697.141	96.5477	96.6939			697.141	96.1998	96.7709
	697.623	83.9467	84.0351			697.623	96.8093	97.9387			697.623	96.6529	96.7957			697.623	96.2401	96.9652
	698.105	83.7845	83.8645			698.105	96.8614	97.9053			698.105	96.7628	96.9039			698.105	96.2942	97.1806
	698.587	83.62	83.6847			698.587	96.9053	97.8645			698.587	96.8616	97.0037			698.587	96.3507	97.3849
	699.069	83.4641	83.5036			699.069	96.9394	97.8179			699.069	96.9331	97.0798			699.069	96.3968	97.5472
	699.551	83.3238	83.3273			699.551	96.9635	97.7685			699.551	96.9628	97.1178			699.551	96.4224	97.6417
	700.033	83.1982	83.1564			700.033	96.9775	97.7211			700.033	96.9426	97.1091			700.033	96.4243	97.6554
	700.516	83.0795	82.9875			700.516	96.9819	97.6813			700.516	96.8711	97.0518			700.516	96.4055	97.5891
	700.998	82.9565	82.8161			700.998	96.9771	97.6549			700.998	96.7518	96.9487			700.998	96.3727	97.4545
	701.48	82.8211	82.6409			701.48	96.9638	97.6463			701.48	96.5902	96.8049			701.48	96.3313	97.2691
	701.962	82.6714	82.4653			701.962	96.943	97.6563			701.962	96.3908	96.6248			701.962	96.283	97.051
	702.444	82.5113	82.2964			702.444	96.9161	97.6831			702.444	96.157	96.4118			702.444	96.2262	96.8181
	702.926	82.3466	82.1403			702.926	96.8846	97.7223			702.926	95.8924	96.169			702.926	96.1586	96.5878
	703.408	82.1796	81.9972			703.408	96.8495	97.769			703.408	95.603	95.9021			703.408	96.0814	96.3779
	703.89	82.0054	81.8587			703.89	96.8116	97.8189			703.89	95.3002	95.6213			703.89	96.0008	96.2084
	704.372	81.8134	81.7096			704.372	96.7706	97.8688			704.372	94.9984	95.3402			704.372	95.9268	96.0968
	704.855	81.5913	81.5334			704.855	96.7255	97.9161			704.855	94.7141	95.0744			704.855	95.8689	96.0547
	705.337	81.3312	81.3182			705.337	96.6751	97.9577			705.337	94.4625	94.8383			705.337	95.832	96.0827
	705.819	81.0345	81.0622			705.819	96.6185	97.9891			705.819	94.2538	94.6419			705.819	95.8133	96.1697
	706.301	80.7104	80.772			706.301	96.555	98.004			706.301	94.0939	94.4906			706.301	95.8034	96.293
	706.783	80.3716	80.4591			706.783	96.484	97.9956			706.783	93.9851	94.3865			706.783	95.7897	96.4232
	707.265	80.0266	80.1321			707.265	96.4046	97.9584			707.265	93.9283	94.3295			707.265	95.7618	96.5329
	707.747	79.6753	79.7926			707.747	96.3152	97.8892			707.747	93.9242	94.3197			707.747	95.7139	96.5988
	708.229	79.3087	79.4338			708.229	96.2133	97.7872			708.229	93.9737	94.3574			708.229	95.6449	96.6056
	708.712	78.9135	79.0446			708.712	96.0958	97.6542			708.712	94.0764	94.442			708.712	95.5564	96.5459
	709.194	78.4764	78.6129			709.194	95.9595	97.4921			709.194	94.2282	94.5705			709.194	95.4482	96.4163
	709.676	77.9862	78.1271			709.676	95.8022	97.303			709.676	94.4204	94.7357			709.676	95.3172	96.2164
	710.158	77.4306	77.5742			710.158	95.6238	97.0887			710.158	94.6403	94.9271			710.158	95.1579	95.9487
	710.64	76.7864	76.9302			710.64	95.4264	96.8525			710.64	94.8722	95.1312			710.64	94.9663	95.6212
	711.122	76.015	76.1579			711.122	95.2154	96.6009			711.122	95.1014	95.3355			711.122	94.743	95.2494
	711.604	75.066	75.2107			711.604	94.9984	96.344			711.604	95.3169	95.5305			711.604	94.4951	94.8559
	712.086	73.89	74.0453			712.086	94.7861	96.0964			712.086	95.5117	95.7101			712.086	94.235	94.4693
	712.568	72.4705	72.6506			712.568	94.5903	95.8737			712.568	95.6824	95.8716			712.568	93.9757	94.1159
	713.051	70.8509	71.0731			713.051	94.4234	95.691			713.051	95.8265	96.0131			713.051	93.7266	93.8151
	713.533	69.1614	69.4404			713.533	94.2974	95.5603			713.533	95.9407	96.1315			713.533	93.4917	93.5768
	714.015	67.5993	67.9418			714.015	94.2211	95.488			714.015	96.0205	96.2225			714.015	93.27	93.4003
	714.497	66.4107	66.8105			714.497	94.1993	95.4746			714.497	96.0619	96.2817			714.497	93.0595	93.2781
	714.979	65.8338	66.2704			714.979	94.2305	95.5148			714.979	96.0644	96.3069			714.979	92.8603	93.1997
	715.461	66.0167	66.4594			715.461	94.3072	95.5985			715.461	96.0325	96.3005			715.461	92.6771	93.1556
	715.943	66.986	67.4001			715.943	94.4163	95.7121			715.943	95.9768	96.2699			715.943	92.5178	93.1378
	716.425	68.6214	68.9768			716.425	94.5412	95.8396			716.425	95.9116	96.2261			716.425	92.3903	93.139
	716.908	70.7	70.9777			716.908	94.6661	95.9651			716.908	95.85	96.1795			716.908	92.2991	93.1514
	717.39	72.9264	73.1226			717.39	94.776	96.0728			717.39	95.8016	96.138			717.39	92.2431	93.1648
	717.872	75.0122	75.1376			717.872	94.8589	96.1493			717.872	95.7704	96.1052			717.872	92.2162	93.1674
	718.354	76.7447	76.8194			718.354	94.9067	96.1857			718.354	95.7546	96.0804			718.354	92.211	93.1492
	718.836	77.9971	78.0451			718.836	94.914	96.1789			718.836	95.749	96.0608			718.836	92.2212	93.1049
	719.318	78.7529	78.7952			719.318	94.8797	96.1331			719.318	95.7473	96.0435			719.318	92.2442	93.0362
	719.8	79.0783	79.1286			719.8	94.8067	96.0595			719.8	95.7446	96.027			719.8	92.2804	92.9519
	720.282	79.0913	79.1547			720.282	94.7043	95.9743			720.282	95.7379	96.0111			720.282	92.3323	92.8676
	720.764	78.9132	78.9876			720.764	94.5872	95.8946			720.764	95.7263	95.996			720.764	92.4013	92.8007
	721.247	78.6391	78.719			721.247	94.4746	95.8354			721.247	95.71	95.9812			721.247	92.4868	92.7675
	721.729	78.3308	78.4106			721.729	94.3871	95.8084			721.729	95.6886	95.9646			721.729	92.5861	92.7813
	722.211	78.0127	78.0894			722.211	94.3419	95.8198			722.211	95.6614	95.9433			722.211	92.6961	92.8499
	722.693	77.6871	77.7613			722.693	94.3491	95.8709			722.693	95.6272	95.9138			722.693	92.8142	92.9756
	723.175	77.3467	77.4221			723.175	94.4099	95.959			723.175	95.5833	95.8727			723.175	92.9375	93.1526
	723.657	76.9849	77.0665			723.657	94.5168	96.0779			723.657	95.5261	95.8166			723.657	93.0619	93.3677
	724.139	76.5989	76.6913			724.139	94.6559	96.2184			724.139	95.4493	95.7404			724.139	93.1781	93.5973
	724.621	76.1892	76.2952			724.621	94.8105	96.3696			724.621	95.3428	95.6362			724.621	93.2689	93.8069
	725.103	75.758	75.8782			725.103	94.9658	96.5212			725.103	95.1937	95.4936			725.103	93.31	93.956
	725.586	75.3072	75.4401			725.586	95.1102	96.6633			725.586	94.9865	95.2989			725.586	93.2697	93.9978
	726.068	74.8383	74.981			726.068	95.2358	96.7885			726.068	94.7063	95.0385			726.068	93.1131	93.8856
	726.55	74.3522	74.5014			726.55	95.3388	96.8931			726.55	94.3426	94.7018			726.55	92.8089	93.5808
	727.032	73.8498	74.0023			727.032	95.4167	96.9772			727.032	93.891	94.2833			727.032	92.3295	93.0526
	727.514	73.332	73.4853			727.514	95.4681	97.0437			727.514	93.3557	93.7854			727.514	91.6569	92.2845
	727.996	72.7999	72.9519			727.996	95.492	97.0966			727.996	92.7493	93.2192			727.996	90.7866	91.2783
	728.478	72.2552	72.4039			728.478	95.488	97.1397			728.478	92.0954	92.6063			728.478	89.734	90.0606
	728.96	71.7004	71.8434			728.96	95.4571	97.1746			728.96	91.4281	91.9789			728.96	88.5416	88.6896
	729.443	71.1389	71.2733			729.443	95.4015	97.2005			729.443	90.7905	91.3782			729.443	87.2823	87.257
	729.925	70.5744	70.697			729.925	95.3244	97.2146			729.925	90.2372	90.8562			729.925	86.0682	85.8955
	730.407	70.0086	70.1164			730.407	95.2285	97.2135			730.407	89.8247	90.4664			730.407	85.0295	84.7541
	730.889	69.439	69.5298			730.889	95.1149	97.1936			730.889	89.6029	90.2561			730.889	84.2954	83.9758
	731.371	68.8576	68.9303			731.371	94.9824	97.1512			731.371	89.6086	90.2596			731.371	83.9746	83.6762
	731.853	68.2511	68.3054			731.853	94.8271	97.0825			731.853	89.8531	90.4874			731.853	84.1207	83.9069
	732.335	67.6022	67.638			732.335	94.6428	96.9807			732.335	90.3204	90.9242			732.335	84.7248	84.6488
	732.817	66.8891	66.9061			732.817	94.42	96.8343			732.817	90.967	91.5288			732.817	85.7131	85.8104
	733.299	66.0897	66.0871			733.299	94.1461	96.6264			733.299	91.7339	92.2457			733.299	86.9705	87.2561
	733.782	65.1783	65.1552			733.782	93.8033	96.3331			733.782	92.5536	93.0115			733.782	88.3576	88.8243
	734.264	64.1283	64.0855			734.264	93.3688	95.9256			734.264	93.3622	93.7663			734.264	89.738	90.3579
	734.746	62.9181	62.8591			734.746	92.819	95.3766			734.746	94.1147	94.468			734.746	91.0129	91.7434
	735.228	61.5404	61.4729			735.228	92.1335	94.6649			735.228	94.7826	95.0901			735.228	92.118	92.9069
	735.71	60.0169	59.9535			735.71	91.3047	93.7845			735.71	95.3564	95.6245			735.71	93.0296	93.8221
	736.192	58.4101	58.3663			736.192	90.3469	92.7531			736.192	95.8383	96.0738			736.192	93.7516	94.4964
	736.674	56.8369	56.8288			736.674	89.3037	91.6186			736.674	96.236	96.446			736.674	94.3026	94.9574
	737.156	55.4596	55.5001			737.156	88.2482	90.4595			737.156	96.5573	96.7486			737.156	94.705	95.2404
	737.639	54.451	54.5467			737.639	87.2686	89.3706			737.639	96.8079	96.9874			737.639	94.9808	95.3823
	738.121	53.9754	54.1241			738.121	86.4629	88.4598			738.121	96.9934	97.1671			738.121	95.1544	95.4244
	738.603	54.1283	54.3189			738.603	85.908	87.8152			738.603	97.1202	97.2936			738.603	95.253	95.4088
	739.085	54.9092	55.1243			739.085	85.6437	87.4874			739.085	97.1964	97.374			739.085	95.3042	95.3757
	739.567	56.2082	56.4276			739.567	85.662	87.4768			739.567	97.2314	97.4168			739.567	95.3351	95.3608
	740.049	57.8292	58.0346			740.049	85.9067	87.7292			740.049	97.2328	97.4293			740.049	95.3636	95.3855
	740.531	59.5295	59.7082			740.531	86.2827	88.145			740.531	97.2056	97.4158			740.531	95.3965	95.4549
	741.013	61.0536	61.2009			741.013	86.6646	88.5874			741.013	97.1518	97.3779			741.013	95.4299	95.5584
	741.495	62.2058	62.3251			741.495	86.9255	88.9156			741.495	97.0726	97.3162			741.495	95.4538	95.6756
	741.978	62.8663	62.9672			741.978	86.9434	88.9926			741.978	96.9714	97.2326			741.978	95.4582	95.7834
	742.46	63.0038	63.0994			742.46	86.6102	88.6972			742.46	96.8553	97.133			742.46	95.4366	95.8612
	742.942	62.663	62.766			742.942	85.8466	87.94			742.942	96.735	97.0266			742.942	95.3875	95.895
	743.424	61.9369	62.0573			743.424	84.595	86.6536			743.424	96.6226	96.9244			743.424	95.3094	95.8729
	743.906	60.9331	61.0766			743.906	82.8233	84.7944			743.906	96.5282	96.8364			743.906	95.1968	95.7826
	744.388	59.7402	59.909			744.388	80.5306	82.3495			744.388	96.4575	96.7681			744.388	95.0389	95.6106
	744.87	58.4239	58.6176			744.87	77.7516	79.3409			744.87	96.4109	96.721			744.87	94.8207	95.3434
	745.352	57.0215	57.2394			745.352	74.5689	75.8444			745.352	96.386	96.6935			745.352	94.5276	94.9718
	745.835	55.5467	55.7889			745.835	71.104	71.9861			745.835	96.38	96.6832			745.835	94.15	94.4943
	746.317	54.0031	54.2713			746.317	67.5345	67.9641			746.317	96.3916	96.6891			746.317	93.6803	93.9134
	746.799	52.3877	52.6843			746.799	64.0659	64.0193			746.799	96.4216	96.712			746.799	93.1061	93.2266
	747.281	50.6973	51.0247			747.281	60.9089	60.4069			747.281	96.4709	96.753			747.281	92.4026	92.4168
	747.763	48.9272	49.2862			747.763	58.2744	57.3885			747.763	96.538	96.8109			747.763	91.5229	91.4422
	748.245	47.0739	47.4637			748.245	56.3342	55.1799			748.245	96.617	96.8804			748.245	90.4084	90.2457
	748.727	45.1336	45.5523			748.727	55.1999	53.9239			748.727	96.6981	96.9529			748.727	89.0063	88.7739
	749.209	43.1064	43.5526			749.209	54.9167	53.6817			749.209	96.7693	97.0167			749.209	87.2977	87.0065
	749.691	40.9956	41.4697			749.691	55.4494	54.4148			749.691	96.82	97.0622			749.691	85.3247	84.9855
	750.174	38.8129	39.318			750.174	56.6922	55.9983			750.174	96.8439	97.0827			750.174	83.2062	82.8327
	750.656	36.5788	37.1196			750.656	58.4825	58.2379			750.656	96.8387	97.0761			750.656	81.1372	80.7489
	751.138	34.3258	34.9055			751.138	60.6437	60.9223			751.138	96.8049	97.0428			751.138	79.3406	78.9641
	751.62	32.1001	32.7169			751.62	63.0029	63.8434			751.62	96.7425	96.9829			751.62	78.0366	77.7044
	752.102	29.9671	30.6106			752.102	65.4099	66.8186			752.102	96.6488	96.8944			752.102	77.3949	77.1411
	752.584	27.9994	28.6498			752.584	67.7619	69.7204			752.584	96.5186	96.7726			752.584	77.4857	77.3392
	753.066	26.2813	26.9103			753.066	69.9864	72.4558			753.066	96.3456	96.6115			753.066	78.2747	78.2519
	753.548	24.8917	25.4662			753.548	72.0414	74.9691			753.548	96.1259	96.4071			753.548	79.626	79.7252
	754.03	23.8887	24.377			754.03	73.9047	77.2302			754.03	95.8615	96.1604			754.03	81.3502	81.5516
	754.513	23.3038	23.681			754.513	75.5659	79.2263			754.513	95.5602	95.8781			754.513	83.2301	83.499
	754.995	23.1331	23.3863			754.995	77.0221	80.955			754.995	95.2357	95.5723			754.995	85.0757	85.37
	755.477	23.3408	23.4704			755.477	78.279	82.4244			755.477	94.9037	95.2576			755.477	86.761	87.0407
	755.959	23.8617	23.8824			755.959	79.3501	83.6507			755.959	94.5825	94.9511			755.959	88.2147	88.4504
	756.441	24.6154	24.554			756.441	80.2595	84.6601			756.441	94.2907	94.6702			756.441	89.424	89.602
	756.923	25.5215	25.4127			756.923	81.0369	85.4852			756.923	94.0467	94.4319			756.923	90.4097	90.5327
	757.405	26.507	26.3895			757.405	81.7199	86.1683			757.405	93.8703	94.2543			757.405	91.2115	91.2967
	757.887	27.5266	27.4373			757.887	82.3443	86.7524			757.887	93.7787	94.1532			757.887	91.868	91.9419
	758.37	28.5697	28.5384			758.37	82.9415	87.2779			758.37	93.7836	94.1391			758.37	92.4108	92.5028
	758.852	29.6607	29.7048			758.852	83.5363	87.7791			758.852	93.8872	94.2144			758.852	92.8625	92.9998
	759.334	30.8476	30.9699			759.334	84.1437	88.2784			759.334	94.0793	94.3711			759.334	93.2357	93.4398
	759.816	32.182	32.3701			759.816	84.7703	88.7859			759.816	94.338	94.5905			759.816	93.5356	93.8201
	760.298	33.696	33.9254			760.298	85.4149	89.3011			760.298	94.6312	94.8449			760.298	93.7585	94.129
	760.78	35.379	35.6196			760.78	86.0739	89.818			760.78	94.9301	95.1098			760.78	93.9076	94.3586
	761.262	37.1725	37.3951			761.262	86.7397	90.3269			761.262	95.2098	95.3633			761.262	93.981	94.4977
	761.744	38.9772	39.1592			761.744	87.4019	90.8176			761.744	95.4553	95.5918			761.744	93.977	94.5366
	762.226	40.6943	40.8203			762.226	88.0508	91.2826			762.226	95.6621	95.7909			762.226	93.8962	94.4716
	762.709	42.2496	42.3082			762.709	88.6773	91.7163			762.709	95.8324	95.9613			762.709	93.7451	94.308
	763.191	43.6351	43.6105			763.191	89.2755	92.1153			763.191	95.9691	96.1045			763.191	93.5369	94.0614
	763.673	44.9146	44.7797			763.673	89.8424	92.4777			763.673	96.072	96.2188			763.673	93.2909	93.7564
	764.155	46.2223	45.9339			764.155	90.3784	92.8027			764.155	96.1356	96.2979			764.155	93.0327	93.4262
	764.637	47.7219	47.2239			764.637	90.8848	93.0911			764.637	96.1524	96.333			764.637	92.79	93.1075
	765.119	49.5541	48.7886			765.119	91.3634	93.3462			765.119	96.1165	96.3175			765.119	92.5882	92.8341
	765.601	51.8038	50.7283			765.601	91.8148	93.5745			765.601	96.0278	96.249			765.601	92.4501	92.6371
	766.083	54.4648	53.0677			766.083	92.2388	93.7849			766.083	95.8923	96.1313			766.083	92.3918	92.5388
	766.566	57.4417	55.7524			766.566	92.6339	93.9865			766.566	95.7195	95.9718			766.566	92.4217	92.5513
	767.048	60.5673	58.6578			767.048	92.9993	94.1881			767.048	95.5189	95.7785			767.048	92.5404	92.6766
	767.53	63.6495	61.6228			767.53	93.3343	94.3954			767.53	95.2962	95.5569			767.53	92.7408	92.9058
	768.012	66.5136	64.484			768.012	93.6398	94.6108			768.012	95.0524	95.3087			768.012	93.0083	93.22
	768.494	69.0207	67.0919			768.494	93.9167	94.8337			768.494	94.7858	95.0343			768.494	93.3214	93.5904
	768.976	71.1024	69.3497			768.976	94.1665	95.0622			768.976	94.4942	94.7331			768.976	93.656	93.9847
	769.458	72.7487	71.2091			769.458	94.3897	95.2935			769.458	94.1744	94.4036			769.458	93.9874	94.3689
	769.94	73.9988	72.6706			769.94	94.5865	95.5252			769.94	93.8185	94.0385			769.94	94.2934	94.7123
	770.422	74.9116	73.7661			770.422	94.757	95.7545			770.422	93.4093	93.6213			770.422	94.5586	94.9934
	770.905	75.5511	74.5457			770.905	94.9013	95.9777			770.905	92.9139	93.1201			770.905	94.7741	95.1992
	771.387	75.9691	75.0607			771.387	95.0203	96.1893			771.387	92.2861	92.4902			771.387	94.9367	95.3261
	771.869	76.199	75.3515			771.869	95.1157	96.3829			771.869	91.4801	91.6883			771.869	95.0477	95.3781
	772.351	76.2616	75.4484			772.351	95.1894	96.5517			772.351	90.4663	90.6875			772.351	95.1117	95.3651
	772.833	76.1687	75.3707			772.833	95.2431	96.6905			772.833	89.2554	89.4999			772.833	95.1353	95.302
	773.315	75.927	75.1288			773.315	95.2776	96.797			773.315	87.9104	88.1884			773.315	95.1267	95.2058
	773.797	75.5402	74.7281			773.797	95.2933	96.8714			773.797	86.5539	86.8723			773.797	95.0961	95.0963
	774.279	75.0071	74.1701			774.279	95.2898	96.9163			774.279	85.3478	85.7085			774.279	95.0551	94.9934
	774.762	74.3209	73.4535			774.762	95.2673	96.9344			774.762	84.4517	84.8506			774.762	95.0145	94.914
	775.244	73.4692	72.5761			775.244	95.2268	96.9277			775.244	84.0039	84.4307			775.244	94.9843	94.8713
	775.726	72.4365	71.535			775.726	95.1699	96.8969			775.726	84.0722	84.5128			775.726	94.9707	94.8714
	776.208	71.2096	70.3287			776.208	95.0994	96.8425			776.208	84.6417	85.0807			776.208	94.9756	94.9126
	776.69	69.777	68.955			776.69	95.0181	96.7663			776.69	85.6132	86.0369			776.69	94.9958	94.9855
	777.172	68.1338	67.4117			777.172	94.9286	96.672			777.172	86.8331	87.2318			777.172	95.0243	95.0753
	777.654	66.2782	65.6942			777.654	94.8337	96.5656			777.654	88.1288	88.4978			777.654	95.0513	95.1638
	778.136	64.2156	63.7993			778.136	94.7362	96.4551			778.136	89.3374	89.6774			778.136	95.0646	95.2309
	778.618	61.9583	61.7283			778.618	94.6399	96.3479			778.618	90.3504	90.666			778.618	95.0523	95.2583
	779.101	59.5364	59.4991			779.101	94.5495	96.2505			779.101	91.1127	91.4109			779.101	95.0025	95.2294
	779.583	57.0048	57.1541			779.583	94.4706	96.1678			779.583	91.6224	91.9106			779.583	94.9043	95.1307
	780.065	54.4443	54.764			780.065	94.4081	96.103			780.065	91.9123	92.1971			780.065	94.7505	94.9541
	780.547	51.9664	52.4314			780.547	94.3655	96.0584			780.547	92.0335	92.3192			780.547	94.5377	94.6979
	781.029	49.7069	50.2863			781.029	94.3431	96.0358			781.029	92.0384	92.3269			781.029	94.2696	94.3692
	781.511	47.7981	48.4585			781.511	94.3388	96.0361			781.511	91.9677	92.2583			781.511	93.9564	93.9837
	781.993	46.3738	47.0829			781.993	94.3479	96.0589			781.993	91.8523	92.143			781.993	93.616	93.5666
	782.475	45.546	46.2759			782.475	94.365	96.1012			782.475	91.7132	92.0012			782.475	93.2713	93.1493
	782.957	45.3937	46.1224			782.957	94.3854	96.1581			782.957	91.5642	91.8472			782.957	92.9468	92.7644
	783.44	45.9645	46.677			783.44	94.4053	96.2225			783.44	91.4165	91.6936			783.44	92.6677	92.4445
	783.922	47.2623	47.9494			783.922	94.4223	96.287			783.922	91.2789	91.5506			783.922	92.4548	92.2157
	784.404	49.247	49.9035			784.404	94.434	96.3456			784.404	91.1569	91.425			784.404	92.3219	92.0936
	784.886	51.8273	52.4499			784.886	94.4374	96.3941			784.886	91.0538	91.3206			784.886	92.2746	92.0824
	785.368	54.8743	55.46			785.368	94.4287	96.4305			785.368	90.9696	91.2373			785.368	92.3095	92.1736
	785.85	58.2302	58.7763			785.85	94.4037	96.4538			785.85	90.9026	91.173			785.85	92.4146	92.3478
	786.332	61.7142	62.2182			786.332	94.358	96.4623			786.332	90.8502	91.1248			786.332	92.5702	92.5757
	786.814	65.1516	65.6124			786.814	94.2883	96.453			786.814	90.8104	91.09			786.814	92.7522	92.8242
	787.297	68.3849	68.8039			787.297	94.1926	96.421			787.297	90.7807	91.0664			787.297	92.9339	93.0584
	787.779	71.2784	71.6593			787.779	94.0696	96.3606			787.779	90.758	91.0509			787.779	93.087	93.2437
	788.261	73.7455	74.0944			788.261	93.9178	96.2669			788.261	90.7383	91.0393			788.261	93.1875	93.3526
	788.743	75.7408	76.065			788.743	93.734	96.1361			788.743	90.716	91.0258			788.743	93.2149	93.3646
	789.225	77.2649	77.5722			789.225	93.5129	95.9651			789.225	90.6852	91.0037			789.225	93.1546	93.2674
	789.707	78.35	78.648			789.707	93.2475	95.7512			789.707	90.6415	90.9678			789.707	92.9984	93.0576
	790.189	79.0512	79.3472			790.189	92.9284	95.489			790.189	90.5818	90.9145			790.189	92.7432	92.7383
	790.671	79.4312	79.732			790.671	92.5455	95.1703			790.671	90.5061	90.8433			790.671	92.3904	92.3181
	791.153	79.5459	79.8585			791.153	92.088	94.7835			791.153	90.416	90.7558			791.153	91.9453	91.8093
	791.636	79.4464	79.7779			791.636	91.5446	94.3143			791.636	90.3146	90.655			791.636	91.4187	91.2294
	792.118	79.1737	79.5318			792.118	90.9023	93.7473			792.118	90.2057	90.5439			792.118	90.8278	90.6014
	792.6	78.759	79.1517			792.6	90.1495	93.0694			792.6	90.0926	90.4251			792.6	90.1958	89.9525
	793.082	78.2284	78.6645			793.082	89.2756	92.2704			793.082	89.9793	90.3012			793.082	89.5545	89.3169
	793.564	77.6013	78.0906			793.564	88.2778	91.3478			793.564	89.8698	90.1751			793.564	88.9416	88.7321
	794.046	76.8916	77.4446			794.046	87.1652	90.3098			794.046	89.7682	90.0502			794.046	88.3952	88.2342
	794.528	76.1108	76.7386			794.528	85.9679	89.1822			794.528	89.679	89.9306			794.528	87.9551	87.8588
	795.01	75.2685	75.982			795.01	84.7371	88.0102			795.01	89.6057	89.8187			795.01	87.6533	87.6321
	795.493	74.3765	75.1852			795.493	83.5451	86.8601			795.493	89.5507	89.7146			795.493	87.5114	87.5684
	795.975	73.4503	74.3607			795.975	82.4832	85.8195			795.975	89.5145	89.614			795.975	87.5375	87.6683
	796.457	72.5094	73.5238			796.457	81.6419	84.9799			796.457	89.4958	89.5092			796.457	87.7244	87.9176
	796.939	71.5755	72.6915			796.939	81.1008	84.4262			796.939	89.4917	89.3901			796.939	88.0515	88.2899
	797.421	70.6725	71.8828			797.421	80.9167	84.2228			797.421	89.4976	89.2475			797.421	88.4872	88.7492
	797.903	69.8215	71.1146			797.903	81.1097	84.3963			797.903	89.508	89.0761			797.903	88.9967	89.2597
	798.385	69.0434	70.4038			798.385	81.663	84.9324			798.385	89.5152	88.8765			798.385	89.5438	89.7858
	798.867	68.3581	69.7669			798.867	82.523	85.7752			798.867	89.5084	88.6549			798.867	90.0949	90.2978
	799.349	67.7841	69.2193			799.349	83.6128	86.8421			799.349	89.4744	88.4205			799.349	90.6242	90.7752
	799.832	67.3399	68.7766			799.832	84.8369	88.031			799.832	89.3958	88.1819			799.832	91.1124	91.2061
	800.314	67.0431	68.4537			800.314	86.0977	89.2397			800.314	89.2528	87.9413			800.314	91.5488	91.5874
	800.796	66.9071	68.2622			800.796	87.316	90.389			800.796	89.0248	87.6917			800.796	91.9309	91.9238
	801.278	66.9419	68.2109			801.278	88.4291	91.4199			801.278	88.6907	87.4144			801.278	92.2629	92.225
	801.76	67.1517	68.3041			801.76	89.4025	92.3033			801.76	88.2313	87.0817			801.76	92.5536	92.5028
	802.242	67.5351	68.5414			802.242	90.2252	93.033			802.242	87.6341	86.6649			802.242	92.8127	92.7674
	802.724	68.0847	68.9177			802.724	90.9036	93.6178			802.724	86.8947	86.139			802.724	93.0503	93.0262
	803.206	68.7877	69.4236			803.206	91.4535	94.074			803.206	86.024	85.495			803.206	93.2732	93.2817
	803.689	69.6268	70.0463			803.689	91.8929	94.4199			803.689	85.05	84.7459			803.689	93.4851	93.5315
	804.171	70.5798	70.7694			804.171	92.24	94.6748			804.171	84.0239	83.9323			804.171	93.6863	93.7693
	804.653	71.6224	71.5751			804.653	92.5091	94.856			804.653	83.0144	83.1175			804.653	93.8743	93.9864
	805.135	72.7304	72.4456			805.135	92.712	94.9795			805.135	82.1017	82.3791			805.135	94.0447	94.1733
	805.617	73.8778	73.3618			805.617	92.8596	95.0597			805.617	81.3741	81.8032			805.617	94.1914	94.3204
	806.099	75.0421	74.3073			806.099	92.9614	95.1075			806.099	80.9052	81.4613			806.099	94.3081	94.4201
	806.581	76.2016	75.2652			806.581	93.0267	95.1302			806.581	80.7487	81.4033			806.581	94.3888	94.467
	807.063	77.3376	76.2205			807.063	93.0634	95.1323			807.063	80.9254	81.6475			807.063	94.4284	94.4593
	807.545	78.4351	77.1598			807.545	93.0769	95.1156			807.545	81.4195	82.1764			807.545	94.4247	94.3996
	808.028	79.4836	78.073			808.028	93.07	95.0816			808.028	82.1802	82.9408			808.028	94.3788	94.2956
	808.51	80.4765	78.9519			808.51	93.044	95.0322			808.51	83.1301	83.8676			808.51	94.2955	94.1597
	808.992	81.4115	79.7926			808.992	92.9987	94.9702			808.992	84.1874	84.8816			808.992	94.1827	94.0061
	809.474	82.2878	80.5923			809.474	92.9345	94.8982			809.474	85.2698	85.9081			809.474	94.0511	93.8509
	809.956	83.1065	81.3499			809.956	92.8521	94.8176			809.956	86.3114	86.8882			809.956	93.9125	93.7087
	810.438	83.8677	82.0644			810.438	92.7529	94.7278			810.438	87.269	87.7839			810.438	93.7774	93.5904
	810.92	84.5726	82.7355			810.92	92.6374	94.6257			810.92	88.1176	88.5742			810.92	93.6554	93.5028
	811.402	85.2223	83.3632			811.402	92.5051	94.5065			811.402	88.8493	89.2533			811.402	93.5529	93.4476
	811.885	85.8197	83.9486			811.885	92.3537	94.3657			811.885	89.4683	89.8265			811.885	93.4726	93.4212
	812.367	86.3679	84.4938			812.367	92.1792	94.1992			812.367	89.9848	90.3044			812.367	93.4129	93.4154
	812.849	86.8704	85.0013			812.849	91.9774	94.0039			812.849	90.4112	90.6995			812.849	93.3684	93.418
	813.331	87.3288	85.4726			813.331	91.7448	93.7773			813.331	90.7588	91.0229			813.331	93.3306	93.4151
	813.813	87.7432	85.9084			813.813	91.4784	93.5162			813.813	91.0373	91.2838			813.813	93.2875	93.3911
	814.295	88.1118	86.3078			814.295	91.1767	93.2165			814.295	91.2534	91.4878			814.295	93.2273	93.3316
	814.777	88.4334	86.6701			814.777	90.8381	92.873			814.777	91.412	91.6386			814.777	93.1382	93.2251
	815.259	88.7081	86.9955			815.259	90.4614	92.4814			815.259	91.5163	91.738			815.259	93.0108	93.0642
	815.741	88.9391	87.2861			815.741	90.0458	92.0397			815.741	91.5693	91.7876			815.741	92.8394	92.8475
	816.224	89.1319	87.546			816.224	89.5927	91.5509			816.224	91.5738	91.7889			816.224	92.6233	92.5802
	816.706	89.2939	87.7802			816.706	89.1078	91.0236			816.706	91.5332	91.7444			816.706	92.3672	92.2738
	817.188	89.4311	87.9933			817.188	88.6025	90.472			817.188	91.451	91.6565			817.188	92.0803	91.9443
	817.67	89.5488	88.1886			817.67	88.0952	89.916			817.67	91.331	91.5276			817.67	91.7765	91.6115
	818.152	89.6507	88.368			818.152	87.6103	89.38			818.152	91.1768	91.3602			818.152	91.473	91.2971
	818.634	89.7398	88.5329			818.634	87.172	88.8872			818.634	90.9916	91.1565			818.634	91.1866	91.0199
	819.116	89.82	88.6848			819.116	86.803	88.4599			819.116	90.7789	90.9194			819.116	90.934	90.7959
	819.598	89.8963	88.8263			819.598	86.5183	88.1147			819.598	90.5422	90.6523			819.598	90.7273	90.6342
	820.08	89.9738	88.9602			820.08	86.3226	87.8591			820.08	90.2846	90.3599			820.08	90.5721	90.5356
	820.563	90.0567	89.0891			820.563	86.2111	87.692			820.563	90.0089	90.047			820.563	90.4675	90.4926
	821.045	90.1464	89.2141			821.045	86.1711	87.603			821.045	89.7167	89.7185			821.045	90.4051	90.4902
	821.527	90.2412	89.3343			821.527	86.1866	87.5757			821.527	89.4075	89.3776			821.527	90.371	90.508
	822.009	90.3363	89.447			822.009	86.2392	87.5891			822.009	89.0785	89.0253			822.009	90.3454	90.5207
	822.491	90.426	89.549			822.491	86.3124	87.6225			822.491	88.724	88.6591			822.491	90.3058	90.5016
	822.973	90.5052	89.6379			822.973	86.392	87.6589			822.973	88.3357	88.2733			822.973	90.2276	90.4243
	823.455	90.5703	89.7122			823.455	86.4666	87.6862			823.455	87.9023	87.8576			823.455	90.0844	90.2623
	823.937	90.6197	89.7719			823.937	86.5288	87.699			823.937	87.4109	87.3988			823.937	89.8511	89.993
	824.42	90.6525	89.8172			824.42	86.5752	87.6982			824.42	86.8472	86.8814			824.42	89.5035	89.5963
	824.902	90.6679	89.848			824.902	86.607	87.6883			824.902	86.1967	86.2883			824.902	89.0185	89.0543
	825.384	90.6646	89.8634			825.384	86.6285	87.6753			825.384	85.4485	85.606			825.384	88.3755	88.3513
	825.866	90.6416	89.8623			825.866	86.6461	87.6647			825.866	84.5987	84.8271			825.866	87.5546	87.4712
	826.348	90.5991	89.8448			826.348	86.666	87.6597			826.348	83.6552	83.9561			826.348	86.5354	86.3945
	826.83	90.5394	89.8124			826.83	86.6917	87.6612			826.83	82.6413	83.0132			826.83	85.2999	85.1017
	827.312	90.4675	89.769			827.312	86.7234	87.6678			827.312	81.5996	82.0373			827.312	83.8312	83.5712
	827.794	90.39	89.7195			827.794	86.7579	87.677			827.794	80.5919	81.087			827.794	82.1222	81.7896
	828.276	90.3129	89.6683			828.276	86.7903	87.6858			828.276	79.6873	80.2284			828.276	80.1817	79.7596
	828.759	90.2408	89.6185			828.759	86.8151	87.69			828.759	78.9628	79.536			828.759	78.0492	77.5166
	829.241	90.1757	89.5711			829.241	86.8281	87.6852			829.241	78.4851	79.0749			829.241	75.8016	75.1382
	829.723	90.1174	89.5254			829.723	86.8266	87.6663			829.723	78.2981	78.8883			829.723	73.5529	72.7441
	830.205	90.0644	89.4794			830.205	86.8087	87.6277			830.205	78.4163	78.992			830.205	71.458	70.5006
	830.687	90.0149	89.4316			830.687	86.7729	87.5648			830.687	78.8174	79.3659			830.687	69.686	68.5915
	831.169	89.9666	89.3799			831.169	86.7182	87.4752			831.169	79.4482	79.9603			831.169	68.3869	67.1817
	831.651	89.9169	89.3224			831.651	86.6452	87.3609			831.651	80.2276	80.6985			831.651	67.6791	66.403
	832.133	89.8618	89.2562			832.133	86.557	87.228			832.133	81.0694	81.4983			832.133	67.6132	66.3136
	832.616	89.7961	89.1775			832.616	86.4612	87.0875			832.616	81.894	82.2837			832.616	68.1704	66.8958
	833.098	89.7129	89.0812			833.098	86.3705	86.954			833.098	82.6365	82.9924			833.098	69.2642	68.0577
	833.58	89.6054	88.9626			833.58	86.3001	86.843			833.58	83.2584	83.587			833.58	70.7649	69.66
	834.062	89.4679	88.8178			834.062	86.2655	86.7693			834.062	83.7442	84.0528			834.062	72.5189	71.5372
	834.544	89.2962	88.6439			834.544	86.2795	86.7454			834.544	84.0975	84.3933			834.544	74.3661	73.5173
	835.026	89.0879	88.4395			835.026	86.3486	86.7785			835.026	84.335	84.625			835.026	76.1776	75.4627
	835.508	88.8418	88.2032			835.508	86.4729	86.8715			835.508	84.48	84.7709			835.508	77.8507	77.2646
	835.99	88.5564	87.9329			835.99	86.6474	87.0225			835.99	84.5584	84.8564			835.99	79.3177	78.8523
	836.472	88.2299	87.6258			836.472	86.8646	87.2265			836.472	84.5928	84.9034			836.472	80.5417	80.1873
	836.955	87.8596	87.2778			836.955	87.1167	87.4758			836.955	84.6035	84.9319			836.955	81.5045	81.2499
	837.437	87.4423	86.8846			837.437	87.3971	87.7616			837.437	84.6073	84.9576			837.437	82.2005	82.032
	837.919	86.9746	86.4416			837.919	87.7011	88.076			837.919	84.6158	84.9912			837.919	82.6353	82.5362
	838.401	86.452	85.9433			838.401	88.0239	88.411			838.401	84.637	85.0398			838.401	82.8288	82.7786
	838.883	85.8673	85.3816			838.883	88.3613	88.7609			838.883	84.6745	85.1061			838.883	82.8206	82.7961
	839.365	85.2101	84.7459			839.365	88.7083	89.1219			839.365	84.7282	85.1893			839.365	82.669	82.6465
	839.847	84.4633	84.0187			839.847	89.0606	89.4923			839.847	84.7956	85.2863			839.847	82.4562	82.4139
	840.329	83.6036	83.1774			840.329	89.4148	89.8708			840.329	84.8732	85.3931			840.329	82.2734	82.1938
	840.812	82.6013	82.1934			840.812	89.7698	90.2566			840.812	84.9583	85.5064			840.812	82.2067	82.0782
	841.294	81.4183	81.0303			841.294	90.125	90.6471			841.294	85.0492	85.6236			841.294	82.3308	82.1482
	841.776	80.0127	79.6483			841.776	90.4804	91.0388			841.776	85.1458	85.7434			841.776	82.688	82.4519
	842.258	78.3439	78.0083			842.258	90.8347	91.4266			842.258	85.2486	85.8652			842.258	83.2858	83.0011
	842.74	76.3783	76.0779			842.74	91.1847	91.8052			842.74	85.3586	85.9889			842.74	84.0959	83.7702
	843.222	74.1104	73.8502			843.222	91.5259	92.17			843.222	85.4766	86.1146			843.222	85.064	84.7062
	843.704	71.5769	71.3581			843.704	91.8538	92.5178			843.704	85.6034	86.2425			843.704	86.1211	85.7404
	844.186	68.8836	68.7005			844.186	92.1644	92.8459			844.186	85.7401	86.3736			844.186	87.1938	86.7993
	844.668	66.1979	66.0362			844.668	92.4558	93.1525			844.668	85.8883	86.5096			844.668	88.223	87.8238
	845.151	63.7618	63.5978			845.151	92.7272	93.4348			845.151	86.0499	86.653			845.151	89.1628	88.7683
	845.633	61.8578	61.6603			845.633	92.978	93.6895			845.633	86.2271	86.8067			845.633	89.987	89.6066
	846.115	60.7408	60.4763			846.115	93.2061	93.913			846.115	86.4215	86.9732			846.115	90.6877	90.3303
	846.597	60.6081	60.2474			846.597	93.4079	94.1018			846.597	86.6338	87.1545			846.597	91.271	90.9437
	847.079	61.5343	61.0596			847.079	93.5775	94.2531			847.079	86.864	87.3519			847.079	91.7525	91.459
	847.561	63.4549	62.864			847.561	93.7091	94.3657			847.561	87.1114	87.5657			847.561	92.1505	91.89
	848.043	66.1666	65.4756			848.043	93.7974	94.4384			848.043	87.3747	87.7956			848.043	92.4831	92.2489
	848.525	69.3749	68.6151			848.525	93.8396	94.4709			848.525	87.6527	88.0409			848.525	92.7641	92.5435
	849.007	72.7626	71.9731			849.007	93.8353	94.4627			849.007	87.9437	88.2999			849.007	93.0009	92.7769
	849.49	76.019	75.2392			849.49	93.7868	94.4145			849.49	88.2454	88.57			849.49	93.1971	92.9496
	849.972	78.914	78.1749			849.972	93.6985	94.3287			849.972	88.5546	88.8475			849.972	93.3526	93.0614
	850.454	81.3205	80.6394			850.454	93.5763	94.2109			850.454	88.8675	89.1277			850.454	93.4667	93.1144
	850.936	83.2015	82.5805			850.936	93.4292	94.0711			850.936	89.1794	89.405			850.936	93.539	93.1137
	851.418	84.5983	84.0274			851.418	93.2683	93.9228			851.418	89.4856	89.6743			851.418	93.5707	93.0672
	851.9	85.591	85.0534			851.9	93.108	93.782			851.9	89.7818	89.9312			851.9	93.5642	92.9851
	852.382	86.272	85.7498			852.382	92.9662	93.6662			852.382	90.0637	90.1721			852.382	93.5237	92.879
	852.864	86.7131	86.1914			852.864	92.8603	93.5905			852.864	90.3276	90.3952			852.864	93.4545	92.7606
	853.347	86.9609	86.4299			853.347	92.8059	93.5667			853.347	90.57	90.5994			853.347	93.3643	92.6425
	853.829	87.0324	86.4876			853.829	92.8131	93.6016			853.829	90.7876	90.7847			853.829	93.2636	92.5376
	854.311	86.9193	86.3608			854.311	92.884	93.6957			854.311	90.9781	90.9514			854.311	93.1645	92.4582
	854.793	86.5969	86.0298			854.793	93.0128	93.8438			854.793	91.1396	91.1			854.793	93.081	92.4158
	855.275	86.0369	85.4729			855.275	93.187	94.0355			855.275	91.2716	91.23			855.275	93.0267	92.4191
	855.757	85.2267	84.6852			855.757	93.3911	94.2572			855.757	91.3744	91.3404			855.757	93.0119	92.4718
	856.239	84.1885	83.697			856.239	93.6082	94.4921			856.239	91.4486	91.4292			856.239	93.0431	92.5724
	856.721	83	82.5917			856.721	93.822	94.7218			856.721	91.4955	91.4937			856.721	93.1216	92.7134
	857.203	81.7912	81.4978			857.203	94.0185	94.9296			857.203	91.5165	91.5316			857.203	93.2431	92.8836
	857.686	80.7487	80.5911			857.686	94.1841	95.0992			857.686	91.5133	91.5419			857.686	93.3992	93.0684
	858.168	80.067	80.0461			858.168	94.3078	95.219			858.168	91.4889	91.5261			858.168	93.5781	93.2527
	858.65	79.8966	79.9886			858.65	94.3816	95.2829			858.65	91.4476	91.4888			858.65	93.7668	93.4231
	859.132	80.3069	80.463			859.132	94.4024	95.2915			859.132	91.396	91.438			859.132	93.9507	93.5676
	859.614	81.2462	81.4013			859.614	94.3737	95.2519			859.614	91.3423	91.3839			859.614	94.1152	93.6762
	860.096	82.5508	82.6375			860.096	94.3062	95.177			860.096	91.2957	91.3376			860.096	94.2462	93.7417
	860.578	83.9651	83.9293			860.578	94.2179	95.0853			860.578	91.2661	91.3103			860.578	94.3297	93.7579
	861.06	85.2301	85.0423			861.06	94.1289	94.996			861.06	91.2609	91.31			861.06	94.3546	93.7212
	861.543	86.138	85.7987			861.543	94.0586	94.9285			861.543	91.285	91.3414			861.543	94.3128	93.6309
	862.025	86.5899	86.1271			862.025	94.0218	94.8986			862.025	91.3387	91.4041			862.025	94.2001	93.4886
	862.507	86.6216	86.0789			862.507	94.0251	94.9156			862.507	91.4177	91.4931			862.507	94.0172	93.2981
	862.989	86.3838	85.8065			862.989	94.0666	94.9809			862.989	91.5133	91.599			862.989	93.7689	93.0647
	863.471	86.0949	85.5167			863.471	94.1369	95.0873			863.471	91.6131	91.7087			863.471	93.4641	92.7946
	863.953	85.9566	85.3923			863.953	94.2225	95.2203			863.953	91.7039	91.8087			863.953	93.1142	92.4943
	864.435	86.1189	85.5633			864.435	94.3064	95.3593			864.435	91.772	91.885			864.435	92.7351	92.1723
	864.917	86.6359	86.0694			864.917	94.3706	95.4805			864.917	91.8059	91.9265			864.917	92.3465	91.8403
	865.399	87.4685	86.8668			865.399	94.3989	95.5621			865.399	91.7989	91.9268			865.399	91.9699	91.5122
	865.882	88.5061	87.8492			865.882	94.3761	95.5849			865.882	91.7495	91.885			865.882	91.6298	91.2061
	866.364	89.6094	88.8884			866.364	94.2903	95.5351			866.364	91.6625	91.8064			866.364	91.3482	90.9399
	866.846	90.6555	89.8735			866.846	94.1334	95.4049			866.846	91.5479	91.7013			866.846	91.1413	90.7284
	867.328	91.5511	90.7218			867.328	93.8992	95.1879			867.328	91.4201	91.5834			867.328	91.0173	90.5809
	867.81	92.2502	91.3927			867.81	93.5812	94.8757			867.81	91.2944	91.4665			867.81	90.9741	90.4985
	868.292	92.7482	91.8815			868.292	93.1686	94.4533			868.292	91.1832	91.3615			868.292	90.9998	90.4736
	868.774	93.068	92.2073			868.774	92.6416	93.8942			868.774	91.0945	91.2745			868.774	91.0735	90.4913
	869.256	93.2476	92.4021			869.256	91.9711	93.1633			869.256	91.0289	91.2045			869.256	91.1709	90.533
	869.739	93.3286	92.5022			869.739	91.1242	92.2233			869.739	90.9796	91.1449			869.739	91.2673	90.5799
	870.221	93.3524	92.5443			870.221	90.0711	91.0433			870.221	90.9338	91.0837			870.221	91.3396	90.6146
	870.703	93.3505	92.5575			870.703	88.8046	89.6188			870.703	90.8766	91.0076			870.703	91.3709	90.6245
	871.185	93.3447	92.5623			871.185	87.3519	87.9834			871.185	90.7943	90.9053			871.185	91.3496	90.6009
	871.667	93.3451	92.5688			871.667	85.7912	86.225			871.667	90.6776	90.7695			871.667	91.2691	90.5386
	872.149	93.3504	92.5763			872.149	84.2388	84.4721			872.149	90.5243	90.5991			872.149	91.1274	90.4346
	872.631	93.3519	92.5769			872.631	82.8483	82.8936			872.631	90.3388	90.399			872.631	90.9265	90.2873
	873.113	93.3384	92.5609			873.113	81.7801	81.6673			873.113	90.1308	90.1776			873.113	90.6712	90.0955
	873.595	93.3024	92.5224			873.595	81.1594	80.9345			873.595	89.9103	89.9439			873.595	90.3674	89.8581
	874.078	93.242	92.4609			874.078	81.0605	80.7826			874.078	89.6857	89.7042			874.078	90.0204	89.5717
	874.56	93.1613	92.382			874.56	81.4828	81.218			874.56	89.4593	89.4592			874.56	89.6316	89.2294
	875.042	93.0669	92.2924			875.042	82.3576	82.1704			875.042	89.2263	89.2031			875.042	89.1962	88.8197
	875.524	92.964	92.1972			875.524	83.5575	83.5023			875.524	88.9742	88.9234			875.524	88.7016	88.3243
	876.006	92.8539	92.0965			876.006	84.9296	85.0442			876.006	88.6842	88.6035			876.006	88.1291	87.7215
	876.488	92.7342	91.987			876.488	86.3307	86.6341			876.488	88.335	88.2259			876.488	87.4598	86.992
	876.97	92.6019	91.8643			876.97	87.6381	88.1305			876.97	87.9035	87.7727			876.97	86.6797	86.1236
	877.452	92.4573	91.728			877.452	88.7744	89.4428			877.452	87.3699	87.2299			877.452	85.7901	85.1225
	877.934	92.3053	91.5821			877.934	89.7091	90.533			877.934	86.721	86.5882			877.934	84.8122	84.0168
	878.417	92.1551	91.4356			878.417	90.4466	91.4025			878.417	85.9529	85.845			878.417	83.7939	82.8646
	878.899	92.0158	91.2969			878.899	91.0157	92.0791			878.899	85.074	85.005			878.899	82.8024	81.7445
	879.381	91.8928	91.1707			879.381	91.4539	92.5985			879.381	84.1068	84.0825			879.381	81.9183	80.7498
	879.863	91.7854	91.0555			879.863	91.8006	92.9958			879.863	83.0879	83.102			879.863	81.2269	79.9786
	880.345	91.688	90.9451			880.345	92.0867	93.2979			880.345	82.062	82.0957			880.345	80.7957	79.509
	880.827	91.5931	90.8322			880.827	92.3377	93.5274			880.827	81.0757	81.1006			880.827	80.6664	79.3888
	881.309	91.4961	90.7129			881.309	92.5733	93.7067			881.309	80.1703	80.1542			881.309	80.8444	79.6241
	881.791	91.3977	90.5895			881.791	92.8075	93.8582			881.791	79.3683	79.2832			881.791	81.2998	80.1797
	882.274	91.3036	90.4697			882.274	93.0504	94.0055			882.274	78.6719	78.5019			882.274	81.9723	80.984
	882.756	91.2208	90.3632			882.756	93.3074	94.1702			882.756	78.0597	77.8068			882.756	82.7845	81.9436
	883.238	91.1531	90.2765			883.238	93.5785	94.3657			883.238	77.4969	77.1814			883.238	83.6614	82.9672
	883.72	91.0992	90.2107			883.72	93.8591	94.5968			883.72	76.9412	76.5999			883.72	84.5343	83.9699
	884.202	91.0521	90.1605			884.202	94.1415	94.8589			884.202	76.3602	76.0396			884.202	85.3514	84.8864
	884.684	91.0033	90.1181			884.684	94.4177	95.1418			884.684	75.7431	75.4909			884.684	86.0823	85.6783
	885.166	90.9456	90.0759			885.166	94.6804	95.4321			885.166	75.1103	74.9663			885.166	86.7103	86.326
	885.648	90.8771	90.0303			885.648	94.9257	95.718			885.648	74.5146	74.5045			885.648	87.232	86.828
	886.13	90.8005	89.9821			886.13	95.1518	95.99			886.13	74.0334	74.1651			886.13	87.6496	87.1925
	886.613	90.7214	89.9338			886.613	95.3587	96.2407			886.613	73.7629	74.0251			886.613	87.9683	87.4341
	887.095	90.644	89.8873			887.095	95.5463	96.4637			887.095	73.7943	74.1593			887.095	88.1929	87.5681
	887.577	90.5695	89.8417			887.577	95.714	96.6538			887.577	74.1955	74.6242			887.577	88.3273	87.6092
	888.059	90.4958	89.7933			888.059	95.8603	96.8069			888.059	74.9997	75.4463			888.059	88.3754	87.5718
	888.541	90.4199	89.7386			888.541	95.9836	96.9218			888.541	76.1922	76.6111			888.541	88.3414	87.4682
	889.023	90.341	89.6763			889.023	96.0825	97.0013			889.023	77.7112	78.0623			889.023	88.2302	87.309
	889.505	90.2618	89.609			889.505	96.1568	97.0519			889.505	79.4542	79.7086			889.505	88.0475	87.1019
	889.987	90.1871	89.5418			889.987	96.2066	97.0812			889.987	81.3038	81.445			889.987	87.7982	86.85
	890.47	90.1216	89.4793			890.47	96.2319	97.0956			890.47	83.1395	83.1647			890.47	87.4857	86.5513
	890.952	90.0656	89.4225			890.952	96.2317	97.0974			890.952	84.8531	84.7712			890.952	87.1103	86.1974
	891.434	90.0141	89.3673			891.434	96.204	97.0846			891.434	86.3711	86.1985			891.434	86.668	85.7745
	891.916	89.9573	89.3052			891.916	96.1454	97.051			891.916	87.6474	87.4034			891.916	86.1504	85.2633
	892.398	89.8839	89.2268			892.398	96.0518	96.9885			892.398	88.668	88.3703			892.398	85.5445	84.641
	892.88	89.7862	89.1259			892.88	95.9183	96.8897			892.88	89.4423	89.1039			892.88	84.8387	83.8885
	893.362	89.6607	89.0007			893.362	95.7391	96.7476			893.362	89.9965	89.6233			893.362	84.0267	82.9949
	893.844	89.5091	88.8535			893.844	95.5079	96.5563			893.844	90.3633	89.9544			893.844	83.1179	81.9701
	894.326	89.3344	88.6878			894.326	95.2191	96.3102			894.326	90.5741	90.1229			894.326	82.1427	80.8489
	894.809	89.1382	88.5047			894.809	94.8691	96.0051			894.809	90.6581	90.154			894.809	81.1629	79.7037
	895.291	88.9179	88.3011			895.291	94.4599	95.6404			895.291	90.6394	90.0691			895.291	80.2655	78.6359
	895.773	88.6683	88.0712			895.773	94.0016	95.2233			895.773	90.5378	89.8864			895.773	79.5497	77.7622
	896.255	88.3833	87.808			896.255	93.5148	94.7716			896.255	90.3735	89.624			896.255	79.1169	77.203
	896.737	88.0596	87.5075			896.737	93.0291	94.3139			896.737	90.1661	89.2996			896.737	79.0391	77.0464
	897.219	87.6979	87.1689			897.219	92.5776	93.8842			897.219	89.9355	88.9306			897.219	79.3424	77.3291
	897.701	87.3015	86.7943			897.701	92.1937	93.518			897.701	89.7034	88.536			897.701	79.9969	78.0249
	898.183	86.8724	86.3842			898.183	91.9012	93.2405			898.183	89.4894	88.1341			898.183	80.9226	79.0495
	898.665	86.4086	85.9355			898.665	91.7106	93.0619			898.665	89.3116	87.7438			898.665	82.002	80.2745
	899.148	85.901	85.4386			899.148	91.6171	92.975			899.148	89.1863	87.3856			899.148	83.1004	81.5487
	899.63	85.3361	84.8804			899.63	91.6036	92.959			899.63	89.1254	87.0801			899.63	84.1022	82.7391
	900.112	84.6976	84.2463			900.112	91.6443	92.9849			900.112	89.1376	86.8492			900.112	84.9217	83.7425
	900.594	83.9711	83.5237			900.594	91.7119	93.0246			900.594	89.227	86.715			900.594	85.5173	84.5027
	901.076	83.1455	82.7036			901.076	91.7856	93.0591			901.076	89.3929	86.6955			901.076	85.8928	85.0137
	901.558	82.2119	81.7792			901.558	91.8524	93.0797			901.558	89.6288	86.8038			901.558	86.0855	85.3069
	902.04	81.1596	80.7414			902.04	91.909	93.088			902.04	89.9228	87.044			902.04	86.1517	85.4367
	902.522	79.9754	79.578			902.522	91.9583	93.0911			902.522	90.2588	87.4095			902.522	86.1458	85.4588
	903.005	78.6388	78.2699			903.005	92.0063	93.0971			903.005	90.6167	87.8812			903.005	86.1156	85.4245
	903.487	77.128	76.7957			903.487	92.057	93.1113			903.487	90.9747	88.429			903.487	86.0925	85.3705
	903.969	75.4234	75.1365			903.969	92.1113	93.1347			903.969	91.3135	89.0178			903.969	86.0913	85.3178
	904.451	73.5153	73.2819			904.451	92.166	93.1653			904.451	91.6163	89.6081			904.451	86.1146	85.2768
	904.933	71.4085	71.2355			904.933	92.2159	93.1993			904.933	91.8731	90.1659			904.933	86.1562	85.2493
	905.415	69.1293	69.0214			905.415	92.2559	93.2335			905.415	92.081	90.6669			905.415	86.2058	85.2327
	905.897	66.7299	66.6892			905.897	92.2828	93.2654			905.897	92.2442	91.0976			905.897	86.2511	85.2217
	906.379	64.2913	64.3174			906.379	92.2965	93.2939			906.379	92.3716	91.4558			906.379	86.2816	85.2113
	906.861	61.9238	62.0149			906.861	92.3005	93.3189			906.861	92.475	91.7482			906.861	86.2908	85.1981
	907.344	59.7808	59.9346			907.344	92.3013	93.3423			907.344	92.5664	91.9861			907.344	86.2779	85.1826
	907.826	58.0331	58.2477			907.826	92.3078	93.3684			907.826	92.655	92.1811			907.826	86.2487	85.1696
	908.308	56.8701	57.1434			908.308	92.3301	93.4051			908.308	92.746	92.3433			908.308	86.2156	85.1687
	908.79	56.4774	56.8056			908.79	92.3795	93.4633			908.79	92.8412	92.4804			908.79	86.1958	85.1922
	909.272	56.993	57.3682			909.272	92.465	93.5537			909.272	92.9392	92.5972			909.272	86.206	85.2508
	909.754	58.4928	58.9002			909.754	92.5929	93.6847			909.754	93.0382	92.6986			909.754	86.2602	85.352
	910.236	60.9571	61.3732			910.236	92.7632	93.8577			910.236	93.1378	92.7909			910.236	86.3666	85.4968
	910.718	64.2699	64.6636			910.718	92.9691	94.0657			910.718	93.2407	92.8819			910.718	86.5255	85.6798
	911.201	68.21	68.5451			911.201	93.1947	94.2922			911.201	93.3525	92.9814			911.201	86.7309	85.8901
	911.683	72.4864	72.7266			911.683	93.4173	94.5137			911.683	93.4806	93.0996			911.683	86.9708	86.1135
	912.165	76.7986	76.913			912.165	93.6112	94.7056			912.165	93.6313	93.2438			912.165	87.2308	86.3359
	912.647	80.8559	80.8242			912.647	93.7487	94.8427			912.647	93.8075	93.4171			912.647	87.4936	86.5436
	913.129	84.4367	84.2522			913.129	93.8048	94.9039			913.129	94.006	93.6164			913.129	87.7416	86.7244
	913.611	87.4178	87.0868			913.611	93.76	94.8732			913.611	94.2181	93.8331			913.611	87.9582	86.8688
	914.093	89.7562	89.2967			914.093	93.5999	94.7378			914.093	94.4292	94.0534			914.093	88.1278	86.9691
	914.575	91.4867	90.9243			914.575	93.3165	94.489			914.575	94.6236	94.2622			914.575	88.2392	87.0214
	915.057	92.6877	92.0509			915.057	92.9099	94.1243			915.057	94.7871	94.4458			915.057	88.2878	87.0271
	915.54	93.4656	92.7824			915.54	92.3898	93.6498			915.54	94.9093	94.5936			915.54	88.2778	86.9948
	916.022	93.9233	93.218			916.022	91.7778	93.084			916.022	94.9866	94.7011			916.022	88.2223	86.9398
	916.504	94.153	93.4445			916.504	91.1089	92.4597			916.504	95.0212	94.7693			916.504	88.1423	86.8827
	916.986	94.2329	93.534			916.986	90.4348	91.8268			916.986	95.0203	94.8041			916.986	88.0647	86.8473
	917.468	94.219	93.5368			917.468	89.8149	91.2425			917.468	94.9935	94.8137			917.468	88.0154	86.855
	917.95	94.1517	93.4884			917.95	89.3148	90.7698			917.95	94.951	94.8075			917.95	88.018	86.9228
	918.432	94.058	93.4118			918.432	88.9975	90.4675			918.432	94.9028	94.7943			918.432	88.091	87.0617
	918.914	93.9531	93.3195			918.914	88.908	90.3774			918.914	94.8577	94.7817			918.914	88.2451	87.275
	919.397	93.8459	93.2186			919.397	89.0699	90.521			919.397	94.8233	94.7755			919.397	88.4849	87.5604
	919.879	93.7418	93.1136			919.879	89.4775	90.893			919.879	94.8062	94.7805			919.879	88.808	87.9103
	920.361	93.6452	93.009			920.361	90.0993	91.4651			920.361	94.8107	94.7991			920.361	89.2067	88.3139
	920.843	93.561	92.9104			920.843	90.8805	92.1874			920.843	94.8389	94.8324			920.843	89.6669	88.7566
	921.325	93.494	92.8237			921.325	91.7551	92.9988			921.325	94.8896	94.8794			921.325	90.17	89.2218
	921.807	93.4467	92.7528			921.807	92.6595	93.8394			921.807	94.9591	94.9375			921.807	90.6947	89.6922
	922.289	93.4182	92.6987			922.289	93.5351	94.6521			922.289	95.0417	95.0029			922.289	91.2168	90.15
	922.771	93.4034	92.6585			922.771	94.3378	95.3931			922.771	95.131	95.0711			922.771	91.7137	90.58
	923.253	93.3949	92.6271			923.253	95.042	96.0365			923.253	95.2219	95.1388			923.253	92.1677	90.9726
	923.736	93.3847	92.5986			923.736	95.6357	96.5711			923.736	95.3106	95.2032			923.736	92.5659	91.3231
	924.218	93.3673	92.5694			924.218	96.121	97.0006			924.218	95.3951	95.2631			924.218	92.9031	91.6328
	924.7	93.3405	92.5384			924.7	96.5082	97.3372			924.7	95.474	95.3179			924.7	93.1797	91.9065
	925.182	93.3049	92.5064			925.182	96.8126	97.5977			925.182	95.5456	95.3666			925.182	93.4002	92.1504
	925.664	93.2614	92.474			925.664	97.0492	97.7964			925.664	95.6071	95.4074			925.664	93.5709	92.3695
	926.146	93.2098	92.4397			926.146	97.2312	97.9442			926.146	95.6546	95.4375			926.146	93.6993	92.5668
	926.628	93.1477	92.3997			926.628	97.3691	98.0487			926.628	95.6831	95.4532			926.628	93.7944	92.744
	927.11	93.0718	92.3491			927.11	97.4698	98.1147			927.11	95.6888	95.4507			927.11	93.866	92.9024
	927.592	92.9803	92.284			927.592	97.5385	98.1473			927.592	95.6686	95.4268			927.592	93.9255	93.0439
	928.075	92.8752	92.2039			928.075	97.5797	98.1531			928.075	95.621	95.379			928.075	93.9848	93.1711
	928.557	92.7616	92.1115			928.557	97.5975	98.1401			928.557	95.5458	95.3056			928.557	94.0532	93.2864
	929.039	92.6472	92.0121			929.039	97.5974	98.1165			929.039	95.4429	95.2057			929.039	94.1367	93.3907
	929.521	92.5384	91.9102			929.521	97.5853	98.0899			929.521	95.3123	95.0784			929.521	94.2356	93.4828
	930.003	92.4373	91.8067			930.003	97.5673	98.0656			930.003	95.1545	94.9238			930.003	94.3456	93.5598
	930.485	92.3405	91.6984			930.485	97.5493	98.0474			930.485	94.971	94.744			930.485	94.4589	93.6184
	930.967	92.2404	91.579			930.967	97.5361	98.0379			930.967	94.7663	94.544			930.967	94.5667	93.6572
	931.449	92.1285	91.4417			931.449	97.5307	98.0394			931.449	94.5484	94.3328			931.449	94.6613	93.6772
	931.932	91.9973	91.2815			931.932	97.5343	98.0542			931.932	94.3303	94.124			931.932	94.7369	93.6821
	932.414	91.8426	91.0957			932.414	97.5462	98.0836			932.414	94.1282	93.9347			932.414	94.7888	93.6768
	932.896	91.6608	90.8826			932.896	97.564	98.127			932.896	93.9598	93.7828			932.896	94.8138	93.665
	933.378	91.445	90.6367			933.378	97.5842	98.1809			933.378	93.8438	93.6861			933.378	94.8082	93.6483
	933.86	91.1803	90.3452			933.86	97.6031	98.2392			933.86	93.795	93.6581			933.86	94.7691	93.6261
	934.342	90.8414	89.986			934.342	97.6175	98.2951			934.342	93.823	93.7057			934.342	94.6952	93.5965
	934.824	90.3924	89.5275			934.824	97.6252	98.3422			934.824	93.93	93.8278			934.824	94.588	93.5569
	935.306	89.7954	88.9363			935.306	97.6254	98.3773			935.306	94.1099	94.0153			935.306	94.4521	93.5058
	935.788	89.019	88.1845			935.788	97.6194	98.4007			935.788	94.3485	94.2519			935.788	94.294	93.4417
	936.271	88.0483	87.2582			936.271	97.6096	98.4152			936.271	94.6249	94.5164			936.271	94.1199	93.3616
	936.753	86.8953	86.1668			936.753	97.5985	98.4241			936.753	94.9162	94.7873			936.753	93.9328	93.2596
	937.235	85.6031	84.947			937.235	97.5887	98.4297			937.235	95.1998	95.0446			937.235	93.7302	93.126
	937.717	84.2488	83.6661			937.717	97.5815	98.4317			937.717	95.4563	95.2728			937.717	93.5034	92.9466
	938.199	82.9261	82.4072			938.199	97.5769	98.4279			938.199	95.674	95.4634			938.199	93.2391	92.706
	938.681	81.7459	81.2709			938.681	97.5736	98.4158			938.681	95.8476	95.614			938.681	92.9201	92.3874
	939.163	80.8139	80.3555			939.163	97.5699	98.394			939.163	95.9788	95.7276			939.163	92.5272	91.9755
	939.645	80.2105	79.738			939.645	97.5639	98.363			939.645	96.073	95.8101			939.645	92.0437	91.4588
	940.128	79.9874	79.4709			940.128	97.5539	98.3253			940.128	96.1374	95.8683			940.128	91.4556	90.8296
	940.61	80.1542	79.5687			940.61	97.5389	98.2836			940.61	96.1776	95.9078			940.61	90.7569	90.0885
	941.092	80.6808	80.008			941.092	97.5181	98.2393			941.092	96.197	95.9316			941.092	89.9535	89.2466
	941.574	81.4964	80.7271			941.574	97.4908	98.1923			941.574	96.1966	95.9403			941.574	89.0698	88.333
	942.056	82.5024	81.6364			942.056	97.4558	98.1406			942.056	96.1764	95.9331			942.056	88.1499	87.3949
	942.538	83.5844	82.6303			942.538	97.4125	98.0824			942.538	96.1364	95.909			942.538	87.2558	86.4966
	943.02	84.6164	83.5904			943.02	97.36	98.0172			943.02	96.0779	95.8673			943.02	86.4663	85.7179
	943.502	85.4836	84.4083			943.502	97.2982	97.9465			943.502	96.0029	95.8084			943.502	85.859	85.1363
	943.984	86.0916	84.9935			943.984	97.2275	97.8735			943.984	95.9137	95.7329			943.984	85.4985	84.8149
	944.467	86.3696	85.2775			944.467	97.1491	97.8016			944.467	95.8122	95.6419			944.467	85.4269	84.7925
	944.949	86.2854	85.2279			944.949	97.064	97.7328			944.949	95.6995	95.536			944.949	85.6521	85.0718
	945.431	85.8456	84.8483			945.431	96.9731	97.6671			945.431	95.5764	95.4166			945.431	86.1481	85.6202
	945.913	85.1004	84.1839			945.913	96.877	97.6025			945.913	95.4446	95.2855			945.913	86.8586	86.3736
	946.395	84.1362	83.3133			946.395	96.7752	97.5362			946.395	95.3071	95.1463			946.395	87.7135	87.2546
	946.877	83.0738	82.3477			946.877	96.6671	97.4659			946.877	95.1687	95.0035			946.877	88.6357	88.1806
	947.359	82.0557	81.418			947.359	96.5514	97.39			947.359	95.0354	94.8627			947.359	89.5547	89.0777
	947.841	81.2136	80.645			947.841	96.4267	97.3076			947.841	94.9118	94.7284			947.841	90.4201	89.8958
	948.324	80.6664	80.1375			948.324	96.291	97.2169			948.324	94.801	94.6035			948.324	91.1957	90.6027
	948.806	80.4935	79.9683			948.806	96.1417	97.1143			948.806	94.7025	94.4884			948.806	91.8626	91.186
	949.288	80.7237	80.1646			949.288	95.9758	96.9943			949.288	94.6133	94.3807			949.288	92.4128	91.6464
	949.77	81.3357	80.7097			949.77	95.7893	96.8499			949.77	94.5277	94.2761			949.77	92.8448	91.9924
	950.252	82.2616	81.5463			950.252	95.5783	96.6745			950.252	94.4393	94.1692			950.252	93.1608	92.2355
	950.734	83.4072	82.594			950.734	95.34	96.4645			950.734	94.3419	94.0547			950.734	93.3657	92.3882
	951.216	84.6582	83.7546			951.216	95.0734	96.2202			951.216	94.2294	93.9272			951.216	93.4671	92.4638
	951.698	85.9095	84.9363			951.698	94.7806	95.9462			951.698	94.0961	93.7816			951.698	93.4752	92.4745
	952.18	87.0764	86.0622			952.18	94.4671	95.6506			952.18	93.9363	93.6129			952.18	93.4022	92.4313
	952.663	88.0969	87.0723			952.663	94.1425	95.3446			952.663	93.7441	93.4159			952.663	93.262	92.344
	953.145	88.9393	87.9307			953.145	93.8187	95.0402			953.145	93.5145	93.1859			953.145	93.0689	92.2203
	953.627	89.5971	88.6228			953.627	93.5091	94.7499			953.627	93.2439	92.9191			953.627	92.837	92.0663
	954.109	90.0829	89.1514			954.109	93.2274	94.4867			954.109	92.9316	92.6142			954.109	92.5814	91.8877
	954.591	90.4218	89.5338			954.591	92.9841	94.2614			954.591	92.5804	92.2729			954.591	92.3158	91.6903
	955.073	90.6444	89.7956			955.073	92.7861	94.0827			955.073	92.1975	91.9008			955.073	92.0538	91.4803
	955.555	90.7818	89.9664			955.555	92.635	93.9543			955.555	91.7944	91.5082			955.555	91.8069	91.2642
	956.037	90.8577	90.071			956.037	92.5276	93.8747			956.037	91.3858	91.1085			956.037	91.5831	91.0476
	956.519	90.8896	90.129			956.519	92.4559	93.8356			956.519	90.99	90.7197			956.519	91.3868	90.8353
	957.002	90.8877	90.1525			957.002	92.4087	93.8239			957.002	90.6291	90.3631			957.002	91.2184	90.631
	957.484	90.8578	90.1476			957.484	92.3748	93.8249			957.484	90.3248	90.0599			957.484	91.0755	90.4376
	957.966	90.8049	90.1187			957.966	92.3434	93.8247			957.966	90.1	89.8319			957.966	90.9542	90.2584
	958.448	90.7352	90.0708			958.448	92.3074	93.8139			958.448	89.9733	89.6967			958.448	90.85	90.0973
	958.93	90.6569	90.0105			958.93	92.2644	93.7903			958.93	89.9562	89.6645			958.93	90.7594	89.9583
	959.412	90.5786	89.9458			959.412	92.2175	93.7578			959.412	90.0516	89.7375			959.412	90.679	89.8447
	959.894	90.5067	89.8826			959.894	92.1743	93.7253			959.894	90.2517	89.9082			959.894	90.6054	89.7576
	960.376	90.4429	89.8228			960.376	92.145	93.7036			960.376	90.5406	90.1616			960.376	90.5348	89.6949
	960.859	90.3842	89.7635			960.859	92.1411	93.7033			960.859	90.8945	90.4758			960.859	90.4629	89.651
	961.341	90.3246	89.6986			961.341	92.1719	93.7323			961.341	91.2877	90.8267			961.341	90.3859	89.6183
	961.823	90.2582	89.6219			961.823	92.2429	93.7949			961.823	91.6954	91.1914			961.823	90.3014	89.5885
	962.305	90.1812	89.5302			962.305	92.355	93.892			962.305	92.0957	91.5488			962.305	90.2097	89.5544
	962.787	90.0936	89.4241			962.787	92.5039	94.0208			962.787	92.4726	91.8837			962.787	90.1137	89.5118
	963.269	89.9975	89.3075			963.269	92.6818	94.1754			963.269	92.8156	92.1856			963.269	90.019	89.459
	963.751	89.8952	89.1848			963.751	92.8771	94.346			963.751	93.118	92.4483			963.751	89.9319	89.3968
	964.233	89.7862	89.0578			964.233	93.0779	94.5211			964.233	93.3768	92.6689			964.233	89.8583	89.3273
	964.715	89.6676	88.9252			964.715	93.2715	94.6869			964.715	93.5907	92.8466			964.715	89.8022	89.2533
	965.198	89.5347	88.7835			965.198	93.4457	94.8296			965.198	93.7601	92.9818			965.198	89.7651	89.1772
	965.68	89.3847	88.6304			965.68	93.5906	94.9382			965.68	93.8866	93.0758			965.68	89.7454	89.1006
	966.162	89.2192	88.467			966.162	93.6977	95.005			966.162	93.973	93.1307			966.162	89.7381	89.0237
	966.644	89.0443	88.2992			966.644	93.7612	95.0264			966.644	94.0227	93.1487			966.644	89.7341	88.9438
	967.126	88.8685	88.1346			967.126	93.7776	95.0025			967.126	94.0389	93.1315			967.126	89.7213	88.8553
	967.608	88.6998	87.9802			967.608	93.7453	94.9344			967.608	94.0237	93.08			967.608	89.6835	88.7482
	968.09	88.5414	87.8381			968.09	93.6634	94.8228			968.09	93.978	92.9938			968.09	89.6028	88.6097
	968.572	88.3903	87.7041			968.572	93.5313	94.6665			968.572	93.9014	92.8717			968.572	89.463	88.4269
	969.055	88.2387	87.5688			969.055	93.3478	94.4623			969.055	93.7932	92.7123			969.055	89.2518	88.1891
	969.537	88.0774	87.4215			969.537	93.1108	94.2064			969.537	93.6531	92.5147			969.537	88.9656	87.8928
	970.019	87.8998	87.2542			970.019	92.8177	93.8952			970.019	93.4816	92.2791			970.019	88.6114	87.5433
	970.501	87.7029	87.0633			970.501	92.4653	93.5262			970.501	93.2795	92.0068			970.501	88.2074	87.1564
	970.983	87.4874	86.8492			970.983	92.0508	93.0977			970.983	93.0471	91.6995			970.983	87.7796	86.7546
	971.465	87.2544	86.6129			971.465	91.5723	92.6091			971.465	92.7838	91.3591			971.465	87.358	86.3644
	971.947	87.0011	86.3521			971.947	91.0295	92.0599			971.947	92.4869	90.9873			971.947	86.9729	86.0125
	972.429	86.7195	86.0593			972.429	90.4242	91.4507			972.429	92.1533	90.5852			972.429	86.6484	85.72
	972.911	86.3956	85.721			972.911	89.7611	90.7837			972.911	91.7793	90.154			972.911	86.4007	85.5
	973.394	86.0109	85.3204			973.394	89.0484	90.0654			973.394	91.3627	89.6951			973.394	86.2367	85.3574
	973.876	85.5475	84.8423			973.876	88.2966	89.3058			973.876	90.9026	89.21			973.876	86.1536	85.2881
	974.358	84.9907	84.2756			974.358	87.5204	88.5201			974.358	90.4007	88.7005			974.358	86.1408	85.281
	974.84	84.3325	83.6163			974.84	86.737	87.7272			974.84	89.8599	88.1686			974.84	86.1815	85.3199
	975.322	83.5753	82.8705			975.322	85.9654	86.9468			975.322	89.2857	87.6176			975.322	86.2572	85.3882
	975.804	82.7356	82.0554			975.804	85.2265	86.1997			975.804	88.6857	87.0523			975.804	86.3486	85.4692
	976.286	81.8478	81.2028			976.286	84.5428	85.5062			976.286	88.0715	86.4812			976.286	86.4388	85.5498
	976.768	80.9598	80.3537			976.768	83.9336	84.8834			976.768	87.4572	85.9152			976.768	86.5164	85.6226
	977.251	80.1329	79.5588			977.251	83.4175	84.3472			977.251	86.8606	85.3689			977.251	86.5758	85.6859
	977.733	79.4213	78.8609			977.733	83.0073	83.9099			977.733	86.2998	84.8576			977.733	86.6181	85.7444
	978.215	78.8519	78.2781			978.215	82.7098	83.579			978.215	85.7894	84.3939			978.215	86.6501	85.8067
	978.697	78.4028	77.7858			978.697	82.5258	83.3573			978.697	85.3387	83.9864			978.697	86.6829	85.8841
	979.179	77.9916	77.3077			979.179	82.4501	83.2418			979.179	84.949	83.6376			979.179	86.7284	85.9866
	979.661	77.4861	76.7259			979.661	82.4735	83.2244			979.661	84.6143	83.3438			979.661	86.7965	86.1209
	980.143	76.7226	75.8987			980.143	82.5829	83.2927			980.143	84.3235	83.0977			980.143	86.895	86.2888
	980.625	75.5698	74.7168			980.625	82.7648	83.4331			980.625	84.0651	82.8914			980.625	87.0269	86.4877
	981.107	73.9796	73.1494			981.107	83.0059	83.6328			981.107	83.831	82.7194			981.107	87.1921	86.7109
	981.59	72.035	71.2867			981.59	83.2944	83.8823			981.59	83.6197	82.581			981.59	87.3879	86.9498
	982.072	69.9546	69.3397			982.072	83.6222	84.1768			982.072	83.4371	82.4803			982.072	87.61	87.1961
	982.554	68.0724	67.6218			982.554	83.9846	84.5158			982.554	83.2941	82.4243			982.554	87.8535	87.4426
	983.036	66.781	66.4947			983.036	84.3794	84.9005			983.036	83.204	82.4201			983.036	88.1124	87.6832
	983.518	66.4055	66.2522			983.518	84.8063	85.3318			983.518	83.1756	82.4706			983.518	88.3806	87.9139
	984	67.153	67.0747			984	85.2632	85.8062			984	83.2107	82.571			984	88.6505	88.1315
	984.482	69.035	68.9597			984.482	85.745	86.3148			984.482	83.3001	82.7077			984.482	88.9143	88.3341
	984.964	71.8697	71.7272			984.964	86.242	86.844			984.964	83.4256	82.8602			984.964	89.165	88.5211
	985.447	75.3085	75.0445			985.447	86.7404	87.3762			985.447	83.5608	83.0024			985.447	89.3963	88.6937
	985.929	78.9223	78.5088			985.929	87.2238	87.8931			985.929	83.6774	83.1091			985.929	89.604	88.8541
	986.411	82.3285	81.764			986.411	87.6774	88.3796			986.411	83.752	83.1617			986.411	89.786	89.0053
	986.893	85.2198	84.5269			986.893	88.0891	88.8239			986.893	83.7685	83.1501			986.893	89.9414	89.1499
	987.375	87.4426	86.6579			987.375	88.453	89.2202			987.375	83.7218	83.0755			987.375	90.0711	89.2892
	987.857	88.9844	88.1481			987.857	88.7696	89.568			987.857	83.6165	82.9474			987.857	90.1762	89.423
	988.339	89.9401	89.0869			988.339	89.0453	89.8724			988.339	83.4633	82.7804			988.339	90.2597	89.5501
	988.821	90.4577	89.6122			988.821	89.2916	90.1435			988.821	83.2726	82.5879			988.821	90.326	89.6689
	989.303	90.6856	89.8612			989.303	89.5219	90.3946			989.303	83.0498	82.3776			989.303	90.3815	89.7789
	989.786	90.7504	89.9515			989.786	89.7512	90.6418			989.786	82.7916	82.1487			989.786	90.4349	89.881
	990.268	90.7307	89.9561			990.268	89.9925	90.8997			990.268	82.4878	81.8938			990.268	90.495	89.9775
	990.75	90.6682	89.9147			990.75	90.2559	91.1799			990.75	82.126	81.6035			990.75	90.5704	90.0717
	991.232	90.5818	89.8458			991.232	90.5472	91.4881			991.232	81.7007	81.2738			991.232	90.6677	90.1668
	991.714	90.4786	89.7573			991.714	90.8673	91.8235			991.714	81.2214	80.9131			991.714	90.7903	90.2659
	992.196	90.3635	89.6545			992.196	91.2122	92.1792			992.196	80.7198	80.5481			992.196	90.939	90.3721
	992.678	90.2406	89.5418			992.678	91.5739	92.5443			992.678	80.2514	80.2249			992.678	91.1123	90.4884
	993.16	90.1113	89.4212			993.16	91.9425	92.9073			993.16	79.884	79.9994			993.16	91.307	90.6182
	993.642	89.9731	89.2911			993.642	92.3074	93.2581			993.642	79.6922	79.9329			993.642	91.5195	90.7651
	994.125	89.8201	89.1472			994.125	92.6593	93.5894			994.125	79.7405	80.0783			994.125	91.745	90.9319
	994.607	89.6469	88.9857			994.607	92.992	93.8974			994.607	80.0665	80.4664			994.607	91.9783	91.1195
	995.089	89.4517	88.8058			995.089	93.3012	94.1802			995.089	80.6774	81.1025			995.089	92.2128	91.326
	995.571	89.2388	88.6112			995.571	93.5854	94.437			995.571	81.5454	81.9628			995.571	92.4407	91.5467
	996.053	89.0164	88.4091			996.053	93.844	94.6676			996.053	82.6166	83.0003			996.053	92.6546	91.7746
	996.535	88.7943	88.2069			996.535	94.0778	94.8731			996.535	83.8158	84.1498			996.535	92.848	92.0016
	997.017	88.5798	88.0101			997.017	94.2877	95.0556			997.017	85.0641	85.3409			997.017	93.017	92.2201
	997.499	88.3757	87.8203			997.499	94.4753	95.2189			997.499	86.2937	86.5126			997.499	93.1608	92.4239
	997.982	88.1817	87.6365			997.982	94.6426	95.3676			997.982	87.4489	87.6133			997.982	93.2815	92.6082
	998.464	87.9964	87.4579			998.464	94.7917	95.5063			998.464	88.4966	88.6118			998.464	93.3827	92.7696
	998.946	87.8207	87.2855			998.946	94.9245	95.6376			998.946	89.4217	89.4929			998.946	93.4687	92.9051
	999.428	87.6587	87.1234			999.428	95.0426	95.7624			999.428	90.2234	90.2553			999.428	93.5435	93.0127
	999.91	87.5163	86.9772			999.91	95.1464	95.8791			999.91	90.9095	90.9058			999.91	93.6102	93.0916
	1000.39	87.399	86.8518			1000.39	95.236	95.986			1000.39	91.4925	91.4562			1000.39	93.6719	93.1432
	1000.87	87.3091	86.7495			1000.87	95.3113	96.0816			1000.87	91.9868	91.9206			1000.87	93.7315	93.1717
	1001.36	87.2441	86.6689			1001.36	95.3721	96.1662			1001.36	92.4061	92.3122			1001.36	93.7918	93.1836
	1001.84	87.198	86.6055			1001.84	95.4191	96.2409			1001.84	92.763	92.6432			1001.84	93.8548	93.187
	1002.32	87.163	86.554			1002.32	95.4535	96.3074			1002.32	93.0686	92.9246			1002.32	93.9211	93.1897
	1002.8	87.1328	86.5102			1002.8	95.4764	96.3657			1002.8	93.3305	93.1643			1002.8	93.9886	93.1973
	1003.28	87.1029	86.4716			1003.28	95.4891	96.4143			1003.28	93.5545	93.3686			1003.28	94.0532	93.2129
	1003.77	87.0711	86.4364			1003.77	95.4924	96.4501			1003.77	93.7442	93.5416			1003.77	94.1094	93.2368
	1004.25	87.0356	86.4031			1004.25	95.4864	96.4699			1004.25	93.9017	93.686			1004.25	94.1517	93.2676
	1004.73	86.9941	86.3686			1004.73	95.4712	96.4717			1004.73	94.0291	93.8042			1004.73	94.1762	93.3027
	1005.21	86.9428	86.3286			1005.21	95.4469	96.4552			1005.21	94.1289	93.8988			1005.21	94.1809	93.3392
	1005.7	86.8779	86.2785			1005.7	95.4137	96.4219			1005.7	94.2037	93.9721			1005.7	94.1659	93.3736
	1006.18	86.797	86.215			1006.18	95.3722	96.3738			1006.18	94.2567	94.0268			1006.18	94.1328	93.4016
	1006.66	86.7003	86.1374			1006.66	95.3227	96.312			1006.66	94.2903	94.0647			1006.66	94.0834	93.4176
	1007.14	86.5908	86.0474			1007.14	95.2649	96.236			1007.14	94.3059	94.0872			1007.14	94.0194	93.4159
	1007.62	86.474	85.9482			1007.62	95.1978	96.1444			1007.62	94.3048	94.0949			1007.62	93.9431	93.3909
	1008.11	86.3547	85.8431			1008.11	95.1196	96.0355			1008.11	94.288	94.0884			1008.11	93.8571	93.3392
	1008.59	86.2363	85.7335			1008.59	95.0283	95.9085			1008.59	94.2571	94.0686			1008.59	93.7649	93.2605
	1009.07	86.1186	85.6184			1009.07	94.9211	95.7639			1009.07	94.2145	94.0365			1009.07	93.6708	93.1574
	1009.55	85.9989	85.4952			1009.55	94.7952	95.6031			1009.55	94.1625	93.9938			1009.55	93.5786	93.0353
	1010.03	85.8727	85.3602			1010.03	94.6476	95.4263			1010.03	94.1034	93.9416			1010.03	93.4901	92.8998
	1010.52	85.7351	85.2096			1010.52	94.4741	95.2319			1010.52	94.038	93.8803			1010.52	93.4048	92.7563
	1011	85.5819	85.0403			1011	94.27	95.0151			1011	93.9661	93.8093			1011	93.3191	92.6082
	1011.48	85.4094	84.8497			1011.48	94.029	94.7689			1011.48	93.886	93.7269			1011.48	93.2271	92.4574
	1011.96	85.2144	84.6354			1011.96	93.7436	94.4842			1011.96	93.7955	93.6311			1011.96	93.1216	92.3041
	1012.45	84.9939	84.3954			1012.45	93.4063	94.1534			1012.45	93.6924	93.5197			1012.45	92.996	92.1477
	1012.93	84.7455	84.1286			1012.93	93.0092	93.7694			1012.93	93.5749	93.3907			1012.93	92.8441	91.9862
	1013.41	84.468	83.8355			1013.41	92.5461	93.3274			1013.41	93.4405	93.242			1013.41	92.6605	91.8157
	1013.89	84.1629	83.5187			1013.89	92.014	92.8254			1013.89	93.2867	93.0711			1013.89	92.4402	91.6303
	1014.37	83.8346	83.1839			1014.37	91.415	92.2652			1014.37	93.1095	92.8747			1014.37	92.178	91.421
	1014.86	83.49	82.838			1014.86	90.7584	91.6538			1014.86	92.9038	92.6487			1014.86	91.8689	91.177
	1015.34	83.1365	82.4879			1015.34	90.0625	91.006			1015.34	92.6648	92.3891			1015.34	91.5096	90.8881
	1015.82	82.7807	82.1383			1015.82	89.356	90.3473			1015.82	92.3881	92.0922			1015.82	91.0993	90.545
	1016.3	82.4258	81.7909			1016.3	88.6767	89.7126			1016.3	92.0718	91.7567			1016.3	90.6417	90.1436
	1016.78	82.071	81.4431			1016.78	88.0654	89.1422			1016.78	91.7173	91.3842			1016.78	90.1444	89.6852
	1017.27	81.7121	81.089			1017.27	87.5666	88.6802			1017.27	91.3301	90.9806			1017.27	89.621	89.178
	1017.75	81.3429	80.7214			1017.75	87.216	88.3625			1017.75	90.9194	90.5556			1017.75	89.0879	88.6362
	1018.23	80.9573	80.3334			1018.23	87.0375	88.212			1018.23	90.4988	90.123			1018.23	88.5654	88.0799
	1018.71	80.5501	79.9193			1018.71	87.0379	88.233			1018.71	90.085	89.7003			1018.71	88.0768	87.5356
	1019.19	80.1191	79.4766			1019.19	87.2042	88.4095			1019.19	89.6961	89.3053			1019.19	87.6456	87.0319
	1019.68	79.6642	79.0055			1019.68	87.5046	88.7068			1019.68	89.3495	88.9551			1019.68	87.2947	86.5994
	1020.16	79.1883	78.5098			1020.16	87.8907	89.0754			1020.16	89.0599	88.6629			1020.16	87.0443	86.2668
	1020.64	78.6955	77.9955			1020.64	88.3107	89.4641			1020.64	88.8347	88.4346			1020.64	86.9066	86.055
	1021.12	78.1921	77.4718			1021.12	88.7113	89.8227			1021.12	88.6745	88.2684			1021.12	86.885	85.9748
	1021.61	77.6851	76.9486			1021.61	89.0484	90.1108			1021.61	88.5714	88.155			1021.61	86.9708	86.0231
	1022.09	77.1812	76.4348			1022.09	89.294	90.3041			1022.09	88.5131	88.0814			1022.09	87.1453	86.1842
	1022.57	76.6843	75.9358			1022.57	89.4365	90.3935			1022.57	88.4843	88.0326			1022.57	87.38	86.4295
	1023.05	76.1932	75.4501			1023.05	89.4811	90.3868			1023.05	88.472	87.9972			1023.05	87.6418	86.723
	1023.53	75.698	74.9667			1023.53	89.4462	90.3043			1023.53	88.4688	87.9699			1023.53	87.9002	87.0296
	1024.02	75.1774	74.4622			1024.02	89.3608	90.178			1024.02	88.4732	87.9519			1024.02	88.129	87.316
	1024.5	74.5971	73.9016			1024.5	89.2575	90.0442			1024.5	88.4892	87.9504			1024.5	88.3128	87.5591
	1024.98	73.9137	73.2417			1024.98	89.1658	89.9359			1024.98	88.5236	87.9747			1024.98	88.4474	87.7476
	1025.46	73.0719	72.4296			1025.46	89.1107	89.881			1025.46	88.5832	88.0338			1025.46	88.5391	87.881
	1025.94	72.0166	71.414			1025.94	89.1057	89.8942			1025.94	88.6718	88.1331			1025.94	88.6015	87.9684
	1026.43	70.6998	70.1512			1026.43	89.1516	89.9758			1026.43	88.7898	88.2733			1026.43	88.6522	88.0244
	1026.91	69.0917	68.615			1026.91	89.2348	90.1108			1026.91	88.9349	88.4506			1026.91	88.71	88.0677
	1027.39	67.1951	66.8097			1027.39	89.3303	90.2724			1027.39	89.1034	88.6591			1027.39	88.7905	88.1162
	1027.87	65.059	64.7822			1027.87	89.4032	90.4252			1027.87	89.2922	88.8915			1027.87	88.9051	88.1854
	1028.35	62.7892	62.6321			1028.35	89.4132	90.5285			1028.35	89.4986	89.1412			1028.35	89.0592	88.287
	1028.84	60.5384	60.5027			1028.84	89.3247	90.5456			1028.84	89.7201	89.4015			1028.84	89.2511	88.4258
	1029.32	58.505	58.5804			1029.32	89.1106	90.4468			1029.32	89.952	89.6654			1029.32	89.4726	88.6006
	1029.8	56.9161	57.0787			1029.8	88.7604	90.2151			1029.8	90.1854	89.9227			1029.8	89.7093	88.8028
	1030.28	55.9743	56.1882			1030.28	88.2844	89.8519			1030.28	90.4076	90.1612			1030.28	89.9438	89.0198
	1030.77	55.8483	56.0674			1030.77	87.7164	89.3801			1030.77	90.6011	90.3655			1030.77	90.1568	89.2349
	1031.25	56.6282	56.8012			1031.25	87.1114	88.8449			1031.25	90.747	90.5188			1031.25	90.3306	89.431
	1031.73	58.3079	58.3833			1031.73	86.534	88.3048			1031.73	90.8286	90.6066			1031.73	90.4521	89.5932
	1032.21	60.7836	60.7163			1032.21	86.0541	87.8286			1032.21	90.8326	90.6174			1032.21	90.5129	89.709
	1032.69	63.8686	63.6247			1032.69	85.7307	87.4789			1032.69	90.7512	90.5447			1032.69	90.5092	89.7688
	1033.18	67.3411	66.9012			1033.18	85.5983	87.297			1033.18	90.5824	90.3868			1033.18	90.4407	89.7656
	1033.66	70.947	70.309			1033.66	85.663	87.2976			1033.66	90.3279	90.1462			1033.66	90.3086	89.6932
	1034.14	74.4561	73.6348			1034.14	85.8978	87.4619			1034.14	89.9924	89.8273			1034.14	90.1141	89.5466
	1034.62	77.6815	76.7059			1034.62	86.2494	87.7433			1034.62	89.5816	89.4361			1034.62	89.8586	89.3224
	1035.1	80.4805	79.3905			1035.1	86.6422	88.0719			1035.1	89.1026	88.9792			1035.1	89.5437	89.0192
	1035.59	82.7726	81.6136			1035.59	86.9969	88.3731			1035.59	88.563	88.4644			1035.59	89.1717	88.6393
	1036.07	84.535	83.3521			1036.07	87.2429	88.5797			1036.07	87.9714	87.8997			1036.07	88.7456	88.1879
	1036.55	85.7919	84.6243			1036.55	87.3239	88.638			1036.55	87.3392	87.2963			1036.55	88.2694	87.6732
	1037.03	86.6022	85.4795			1037.03	87.2094	88.5176			1037.03	86.6793	86.6674			1037.03	87.7465	87.1038
	1037.52	87.0448	85.9849			1037.52	86.8913	88.2085			1037.52	86.01	86.0311			1037.52	87.1802	86.4886
	1038	87.2078	86.216			1038	86.3824	87.7185			1038	85.3551	85.4114			1038	86.5731	85.8358
	1038.48	87.1665	86.2384			1038.48	85.7094	87.0687			1038.48	84.7442	84.8367			1038.48	85.929	85.1535
	1038.96	86.9825	86.1068			1038.96	84.9101	86.291			1038.96	84.2125	84.3409			1038.96	85.2539	84.4501
	1039.44	86.6967	85.8595			1039.44	84.031	85.4275			1039.44	83.7996	83.9608			1039.44	84.5586	83.7378
	1039.93	86.3275	85.5155			1039.93	83.119	84.5232			1039.93	83.541	83.7286			1039.93	83.858	83.0307
	1040.41	85.8784	85.0817			1040.41	82.227	83.6308			1040.41	83.4669	83.6717			1040.41	83.1743	82.3491
	1040.89	85.3431	84.5564			1040.89	81.4086	82.8047			1040.89	83.595	83.8054			1040.89	82.5357	81.7184
	1041.37	84.7145	83.9363			1041.37	80.7132	82.0954			1041.37	83.9269	84.1306			1041.37	81.9742	81.1674
	1041.85	83.9872	83.2194			1041.85	80.1885	81.5511			1041.85	84.4467	84.6323			1041.85	81.5264	80.7297
	1042.34	83.1617	82.4088			1042.34	79.8736	81.2114			1042.34	85.1222	85.2805			1042.34	81.2286	80.4394
	1042.82	82.2422	81.5103			1042.82	79.7943	81.1031			1042.82	85.9117	86.0365			1042.82	81.1105	80.3249
	1043.3	81.237	80.5337			1043.3	79.9639	81.2415			1043.3	86.7645	86.8531			1043.3	81.1942	80.4071
	1043.78	80.1569	79.491			1043.78	80.3801	81.6274			1043.78	87.6325	87.6852			1043.78	81.4869	80.6929
	1044.26	79.0188	78.3994			1044.26	81.0268	82.2478			1044.26	88.475	88.4944			1044.26	81.9801	81.1733
	1044.75	77.852	77.2867			1044.75	81.8743	83.0746			1044.75	89.2594	89.2497			1044.75	82.6479	81.8226
	1045.23	76.7017	76.1941			1045.23	82.8826	84.0675			1045.23	89.9644	89.9308			1045.23	83.4518	82.6024
	1045.71	75.6312	75.1781			1045.71	84.0043	85.1762			1045.71	90.5791	90.527			1045.71	84.3449	83.4667
	1046.19	74.7242	74.3135			1046.19	85.1819	86.3387			1046.19	91.0995	91.034			1046.19	85.2737	84.3643
	1046.68	74.0657	73.6767			1046.68	86.36	87.4956			1046.68	91.5276	91.4536			1046.68	86.1904	85.2505
	1047.16	73.7351	73.3399			1047.16	87.4846	88.5909			1047.16	91.8694	91.7909			1047.16	87.0537	86.0883
	1047.64	73.7889	73.3568			1047.64	88.5104	89.5804			1047.64	92.1343	92.0536			1047.64	87.8324	86.8516
	1048.12	74.2466	73.7488			1048.12	89.4073	90.4375			1048.12	92.3314	92.2499			1048.12	88.5083	87.5266
	1048.6	75.0884	74.5028			1048.6	90.1605	91.1522			1048.6	92.4703	92.388			1048.6	89.0734	88.1083
	1049.09	76.2537	75.5688			1049.09	90.7686	91.7273			1049.09	92.5579	92.4736			1049.09	89.5266	88.5963
	1049.57	77.6589	76.8741			1049.57	91.2406	92.1744			1049.57	92.5982	92.5101			1049.57	89.8715	88.9926
	1050.05	79.1982	78.3238			1050.05	91.5907	92.5086			1050.05	92.5922	92.4978			1050.05	90.1149	89.2994
	1050.53	80.7641	79.8179			1050.53	91.835	92.7459			1050.53	92.5386	92.4355			1050.53	90.2659	89.5191
	1051.01	82.2671	81.2708			1051.01	91.9882	92.9011			1051.01	92.4356	92.3215			1051.01	90.3352	89.6551
	1051.5	83.634	82.6092			1051.5	92.0649	92.9893			1051.5	92.2826	92.1566			1051.5	90.3366	89.7133
	1051.98	84.8217	83.7867			1051.98	92.0795	93.0259			1051.98	92.0828	91.945			1051.98	90.2854	89.7028
	1052.46	85.814	84.7822			1052.46	92.0465	93.0255			1052.46	91.844	91.6968			1052.46	90.1973	89.6347
	1052.94	86.6162	85.5955			1052.94	91.9825	93.003			1052.94	91.5812	91.4288			1052.94	90.0886	89.5233
	1053.42	87.2471	86.2407			1053.42	91.9035	92.9716			1053.42	91.3157	91.1636			1053.42	89.9745	89.3843
	1053.91	87.7318	86.7396			1053.91	91.8248	92.9423			1053.91	91.0734	90.9272			1053.91	89.8685	89.2346
	1054.39	88.097	87.1171			1054.39	91.7601	92.9245			1054.39	90.8838	90.7484			1054.39	89.7842	89.093
	1054.87	88.3654	87.3958			1054.87	91.7197	92.9262			1054.87	90.7731	90.6509			1054.87	89.7327	88.9773
	1055.35	88.5556	87.5951			1055.35	91.7108	92.954			1055.35	90.7601	90.651			1055.35	89.7225	88.9034
	1055.84	88.6834	87.7318			1055.84	91.738	93.0134			1055.84	90.8526	90.7534			1055.84	89.7587	88.884
	1056.32	88.7608	87.8187			1056.32	91.803	93.107			1056.32	91.0442	90.9499			1056.32	89.8412	88.9249
	1056.8	88.7987	87.8669			1056.8	91.9046	93.2335			1056.8	91.3153	91.2208			1056.8	89.9644	89.0252
	1057.28	88.8072	87.8859			1057.28	92.0383	93.3868			1057.28	91.6358	91.5368			1057.28	90.1176	89.1767
	1057.76	88.7949	87.883			1057.76	92.1971	93.5569			1057.76	91.9736	91.8678			1057.76	90.2881	89.3671
	1058.25	88.7691	87.8644			1058.25	92.371	93.731			1058.25	92.2978	92.185			1058.25	90.462	89.5804
	1058.73	88.7353	87.8345			1058.73	92.5487	93.8968			1058.73	92.5849	92.4668			1058.73	90.6274	89.8005
	1059.21	88.6971	87.7963			1059.21	92.7204	94.0455			1059.21	92.8228	92.7023			1059.21	90.7761	90.0135
	1059.69	88.6563	87.7517			1059.69	92.8782	94.1722			1059.69	93.0089	92.8891			1059.69	90.9032	90.2076
	1060.17	88.614	87.7019			1060.17	93.0175	94.2757			1060.17	93.1481	93.032			1060.17	91.0066	90.3729
	1060.66	88.5706	87.6477			1060.66	93.1371	94.3576			1060.66	93.2486	93.1387			1060.66	91.0857	90.502
	1061.14	88.5265	87.59			1061.14	93.237	94.4195			1061.14	93.3193	93.2175			1061.14	91.1405	90.5886
	1061.62	88.4817	87.5293			1061.62	93.3183	94.4629			1061.62	93.3675	93.275			1061.62	91.1716	90.6292
	1062.1	88.4358	87.4661			1062.1	93.3811	94.4886			1062.1	93.3987	93.316			1062.1	91.1804	90.624
	1062.59	88.3873	87.4001			1062.59	93.4258	94.4986			1062.59	93.4175	93.3441			1062.59	91.1699	90.5773
	1063.07	88.3338	87.3308			1063.07	93.4525	94.496			1063.07	93.4281	93.3627			1063.07	91.1441	90.4976
	1063.55	88.2726	87.2574			1063.55	93.4626	94.4857			1063.55	93.4343	93.3748			1063.55	91.1072	90.3958
	1064.03	88.2013	87.1795			1064.03	93.4586	94.4733			1064.03	93.4393	93.3828			1064.03	91.0627	90.2837
	1064.51	88.1186	87.097			1064.51	93.4435	94.463			1064.51	93.4443	93.3878			1064.51	91.0122	90.1713
	1065	88.0251	87.0107			1065	93.4201	94.4564			1065	93.4485	93.3893			1065	90.955	90.0657
	1065.48	87.9229	86.9225			1065.48	93.3902	94.4525			1065.48	93.4492	93.385			1065.48	90.8892	89.9716
	1065.96	87.8153	86.8344			1065.96	93.3538	94.4483			1065.96	93.4432	93.372			1065.96	90.813	89.8906
	1066.44	87.7064	86.7488			1066.44	93.3098	94.4407			1066.44	93.4278	93.3476			1066.44	90.7251	89.8226
	1066.92	87.6	86.6681			1066.92	93.2566	94.4276			1066.92	93.4014	93.3104			1066.92	90.626	89.7658
	1067.41	87.4989	86.594			1067.41	93.193	94.4086			1067.41	93.3633	93.2598			1067.41	90.5165	89.7167
	1067.89	87.4058	86.528			1067.89	93.1189	94.3841			1067.89	93.3132	93.1957			1067.89	90.3972	89.6688
	1068.37	87.3227	86.4709			1068.37	93.0345	94.3537			1068.37	93.2497	93.1177			1068.37	90.2671	89.6131
	1068.85	87.2511	86.4232			1068.85	92.9399	94.3147			1068.85	93.1705	93.0243			1068.85	90.1239	89.5395
	1069.33	87.1922	86.3849			1069.33	92.834	94.2623			1069.33	93.072	92.9132			1069.33	89.9644	89.4368
	1069.82	87.1461	86.3552			1069.82	92.7147	94.1902			1069.82	92.9506	92.7818			1069.82	89.7856	89.2961
	1070.3	87.1117	86.3323			1070.3	92.5788	94.093			1070.3	92.8038	92.6281			1070.3	89.5862	89.1125
	1070.78	87.0865	86.3138			1070.78	92.4229	93.9668			1070.78	92.6308	92.451			1070.78	89.3664	88.8848
	1071.26	87.0668	86.2966			1071.26	92.2441	93.8103			1071.26	92.4316	92.2505			1071.26	89.1271	88.6159
	1071.75	87.0485	86.2777			1071.75	92.0405	93.6235			1071.75	92.2066	92.0267			1071.75	88.8693	88.3105
	1072.23	87.0277	86.2541			1072.23	91.8105	93.4061			1072.23	91.9551	91.7785			1072.23	88.5923	87.9743
	1072.71	87.0011	86.224			1072.71	91.5518	93.1563			1072.71	91.675	91.504			1072.71	88.2937	87.6122
	1073.19	86.9665	86.1858			1073.19	91.261	92.8703			1073.19	91.3623	91.1992			1073.19	87.9697	87.2281
	1073.67	86.9225	86.139			1073.67	90.9327	92.5429			1073.67	91.0122	90.859			1073.67	87.6154	86.8252
	1074.16	86.868	86.0832			1074.16	90.5603	92.1692			1074.16	90.6199	90.4782			1074.16	87.2263	86.4051
	1074.64	86.8021	86.0186			1074.64	90.1361	91.7458			1074.64	90.1809	90.0513			1074.64	86.7983	85.9681
	1075.12	86.7245	85.9456			1075.12	89.6518	91.2696			1075.12	89.6906	89.5721			1075.12	86.3264	85.5109
	1075.6	86.6354	85.8652			1075.6	89.0996	90.738			1075.6	89.1442	89.0348			1075.6	85.8052	85.0273
	1076.08	86.5361	85.7787			1076.08	88.4707	90.1452			1076.08	88.5357	88.4323			1076.08	85.2277	84.5061
	1076.57	86.4297	85.6882			1076.57	87.755	89.4818			1076.57	87.8587	87.7582			1076.57	84.5856	83.9327
	1077.05	86.3197	85.5959			1077.05	86.941	88.7345			1077.05	87.1083	87.0075			1077.05	83.8707	83.2918
	1077.53	86.2105	85.5044			1077.53	86.0157	87.8869			1077.53	86.284	86.1804			1077.53	83.0764	82.5685
	1078.01	86.1058	85.4155			1078.01	84.9661	86.9216			1078.01	85.3927	85.2845			1078.01	82.1987	81.7512
	1078.5	86.008	85.3306			1078.5	83.7835	85.8263			1078.5	84.4515	84.3379			1078.5	81.2389	80.8355
	1078.98	85.9181	85.2497			1078.98	82.4655	84.5941			1078.98	83.4905	83.3713			1078.98	80.2036	79.824
	1079.46	85.8358	85.1725			1079.46	81.0231	83.2307			1079.46	82.553	82.4287			1079.46	79.1084	78.7307
	1079.94	85.7605	85.0981			1079.94	79.4815	81.7549			1079.94	81.6892	81.5606			1079.94	77.9759	77.5793
	1080.42	85.6909	85.0254			1080.42	77.889	80.2071			1080.42	80.9595	80.8273			1080.42	76.8424	76.4091
	1080.91	85.6264	84.9539			1080.91	76.312	78.6469			1080.91	80.4205	80.2848			1080.91	75.7533	75.2705
	1081.39	85.566	84.8827			1081.39	74.8332	77.1528			1081.39	80.1185	79.9785			1081.39	74.7612	74.2218
	1081.87	85.508	84.8112			1081.87	73.5508	75.8231			1081.87	80.0843	79.938			1081.87	73.9239	73.3281
	1082.35	85.4503	84.7386			1082.35	72.5612	74.7586			1082.35	80.3241	80.1686			1082.35	73.2934	72.6477
	1082.83	85.3902	84.6637			1082.83	71.9495	74.0521			1082.83	80.8204	80.6524			1082.83	72.9088	72.2254
	1083.32	85.3246	84.5856			1083.32	71.7824	73.7796			1083.32	81.5311	81.3481			1083.32	72.7925	72.088
	1083.8	85.2513	84.5035			1083.8	72.0905	73.9792			1083.8	82.4015	82.2024			1083.8	72.9436	72.2372
	1084.28	85.1695	84.4174			1084.28	72.8653	74.6475			1084.28	83.3675	83.153			1084.28	73.3379	72.6491
	1084.76	85.0797	84.3277			1084.76	74.0538	75.7335			1084.76	84.3639	84.137			1084.76	73.9288	73.2751
	1085.24	84.9831	84.2354			1085.24	75.5686	77.1496			1085.24	85.3371	85.1021			1085.24	74.6565	74.0518
	1085.73	84.8818	84.1414			1085.73	77.2933	78.7782			1085.73	86.2452	86.0071			1085.73	75.4504	74.9032
	1086.21	84.7775	84.0465			1086.21	79.0982	80.4898			1086.21	87.0613	86.8247			1086.21	76.2379	75.7501
	1086.69	84.6715	83.9512			1086.69	80.8715	82.1737			1086.69	87.775	87.5433			1086.69	76.9578	76.5246
	1087.17	84.5651	83.8558			1087.17	82.5176	83.7366			1087.17	88.386	88.1614			1087.17	77.5568	77.1669
	1087.66	84.4597	83.7607			1087.66	83.9752	85.1195			1087.66	88.9021	88.6853			1087.66	77.996	77.6327
	1088.14	84.3577	83.6668			1088.14	85.2167	86.2958			1088.14	89.3332	89.124			1088.14	78.2508	77.894
	1088.62	84.2623	83.5756			1088.62	86.2411	87.2648			1088.62	89.691	89.4883			1088.62	78.3061	77.9346
	1089.1	84.1768	83.4888			1089.1	87.0661	88.0444			1089.1	89.9862	89.7885			1089.1	78.156	77.7498
	1089.58	84.1041	83.4083			1089.58	87.7194	88.6624			1089.58	90.2287	90.0337			1089.58	77.8008	77.3437
	1090.07	84.046	83.3362			1090.07	88.2329	89.1522			1090.07	90.4283	90.2333			1090.07	77.2464	76.7272
	1090.55	84.0029	83.2737			1090.55	88.6364	89.5451			1090.55	90.5938	90.3953			1090.55	76.5022	75.9161
	1091.03	83.9741	83.2221			1091.03	88.954	89.867			1091.03	90.7319	90.5263			1091.03	75.5829	74.931
	1091.51	83.9578	83.1823			1091.51	89.2057	90.138			1091.51	90.8476	90.6312			1091.51	74.5105	73.7996
	1091.99	83.9524	83.155			1091.99	89.4047	90.3697			1091.99	90.9432	90.7128			1091.99	73.3157	72.5571
	1092.48	83.9559	83.1403			1092.48	89.5589	90.5675			1092.48	91.0191	90.7723			1092.48	72.04	71.2486
	1092.96	83.9656	83.1372			1092.96	89.6722	90.7318			1092.96	91.0755	90.8101			1092.96	70.7404	69.9336
	1093.44	83.9783	83.1432			1093.44	89.7451	90.8612			1093.44	91.1125	90.8269			1093.44	69.4794	68.6765
	1093.92	83.9894	83.1545			1093.92	89.777	90.9545			1093.92	91.1313	90.8242			1093.92	68.3279	67.5492
	1094.4	83.9935	83.1657			1094.4	89.7675	91.0116			1094.4	91.134	90.8044			1094.4	67.357	66.6227
	1094.89	83.9857	83.1714			1094.89	89.7171	91.0333			1094.89	91.1221	90.7696			1094.89	66.6262	65.9557
	1095.37	83.962	83.1666			1095.37	89.6269	91.0204			1095.37	91.0962	90.7216			1095.37	66.1825	65.5922
	1095.85	83.9206	83.148			1095.85	89.4982	90.9718			1095.85	91.0557	90.661			1095.85	66.052	65.5538
	1096.33	83.862	83.1142			1096.33	89.3315	90.8845			1096.33	90.9988	90.5878			1096.33	66.236	65.8358
	1096.82	83.7891	83.066			1096.82	89.1257	90.7539			1096.82	90.924	90.5019			1096.82	66.7099	66.4057
	1097.3	83.7058	83.0055			1097.3	88.8782	90.5748			1097.3	90.8305	90.4037			1097.3	67.426	67.2077
	1097.78	83.6159	82.9353			1097.78	88.5863	90.344			1097.78	90.7191	90.2943			1097.78	68.3231	68.1735
	1098.26	83.5231	82.8581			1098.26	88.2467	90.0589			1098.26	90.5915	90.1754			1098.26	69.3289	69.225
	1098.74	83.4298	82.7757			1098.74	87.8571	89.719			1098.74	90.4498	90.0487			1098.74	70.3725	70.2888
	1099.23	83.3376	82.6894			1099.23	87.4152	89.3229			1099.23	90.295	89.9144			1099.23	71.3942	71.3056
	1099.71	83.2479	82.5997			1099.71	86.9188	88.8685			1099.71	90.1274	89.772			1099.71	72.3414	72.2262
	1100.19	83.1616	82.5068			1100.19	86.3645	88.3514			1100.19	89.9461	89.6194			1100.19	73.1768	73.0196
	1100.67	83.0786	82.4101			1100.67	85.7479	87.7665			1100.67	89.75	89.4543			1100.67	73.8754	73.668
	1101.15	82.9973	82.3079			1101.15	85.0632	87.1078			1101.15	89.5382	89.2741			1101.15	74.4221	74.1641
	1101.64	82.9141	82.1977			1101.64	84.3051	86.3712			1101.64	89.3102	89.077			1101.64	74.8109	74.5087
	1102.12	82.8235	82.0756			1102.12	83.4687	85.5533			1102.12	89.0653	88.861			1102.12	75.0427	74.7073
	1102.6	82.7186	81.9376			1102.6	82.5517	84.6531			1102.6	88.8021	88.6237			1102.6	75.1232	74.7676
	1103.08	82.5925	81.7795			1103.08	81.5539	83.6697			1103.08	88.5177	88.3619			1103.08	75.0611	74.6975
	1103.57	82.4395	81.5985			1103.57	80.4784	82.6039			1103.57	88.2077	88.071			1103.57	74.8679	74.5051
	1104.05	82.2553	81.3928			1104.05	79.3305	81.4571			1104.05	87.8663	87.7452			1104.05	74.5575	74.199
	1104.53	82.037	81.1618			1104.53	78.1189	80.2342			1104.53	87.488	87.3786			1104.53	74.1449	73.7881
	1105.01	81.7819	80.9046			1105.01	76.8553	78.9441			1105.01	87.0673	86.9653			1105.01	73.6473	73.2839
	1105.49	81.4869	80.6192			1105.49	75.5573	77.6036			1105.49	86.6	86.5008			1105.49	73.0846	72.7009
	1105.98	81.1472	80.3018			1105.98	74.2459	76.2341			1105.98	86.0831	85.9817			1105.98	72.4766	72.056
	1106.46	80.7582	79.9475			1106.46	72.9506	74.8666			1106.46	85.5144	85.406			1106.46	71.8467	71.3718
	1106.94	80.317	79.5519			1106.94	71.7051	73.5362			1106.94	84.8932	84.774			1106.94	71.2201	70.6748
	1107.42	79.8263	79.1149			1107.42	70.5459	72.2798			1107.42	84.2211	84.089			1107.42	70.6231	69.9947
	1107.9	79.297	78.6431			1107.9	69.5108	71.136			1107.9	83.504	83.3588			1107.9	70.0847	69.3656
	1108.39	78.7506	78.1529			1108.39	68.6337	70.1397			1108.39	82.7535	82.5975			1108.39	69.6335	68.8225
	1108.87	78.2161	77.6684			1108.87	67.9395	69.3183			1108.87	81.987	81.8243			1108.87	69.2953	68.3969
	1109.35	77.7305	77.2222			1109.35	67.4455	68.6932			1109.35	81.2309	81.0667			1109.35	69.0935	68.1188
	1109.83	77.3287	76.8468			1109.83	67.157	68.2749			1109.83	80.5151	80.356			1109.83	69.0456	68.0105
	1110.31	77.0388	76.5694			1110.31	67.0694	68.0636			1110.31	79.8734	79.7257			1110.31	69.1631	68.0873
	1110.8	76.876	76.4068			1110.8	67.1667	68.0475			1110.8	79.341	79.211			1110.8	69.452	68.3574
	1111.28	76.8377	76.3594			1111.28	67.4238	68.2038			1111.28	78.9486	78.8415			1111.28	69.9115	68.8208
	1111.76	76.9029	76.4103			1111.76	67.8062	68.4984			1111.76	78.7205	78.6402			1111.76	70.534	69.4692
	1112.24	77.0343	76.527			1112.24	68.2729	68.8895			1112.24	78.6715	78.62			1112.24	71.3049	70.2851
	1112.73	77.1897	76.6713			1112.73	68.7856	69.3384			1112.73	78.8039	78.7811			1112.73	72.2037	71.2442
	1113.21	77.3284	76.8056			1113.21	69.3146	69.8147			1113.21	79.1076	79.1111			1113.21	73.2049	72.3149
	1113.69	77.4228	76.9037			1113.69	69.8475	70.306			1113.69	79.5602	79.5862			1113.69	74.2784	73.4606
	1114.17	77.4665	76.9587			1114.17	70.3938	70.8217			1114.17	80.133	80.1765			1114.17	75.3961	74.6459
	1114.65	77.4749	76.9834			1114.65	70.9836	71.3905			1114.65	80.7903	80.8463			1114.65	76.5276	75.8336
	1115.14	77.4808	77.0072			1115.14	71.6597	72.053			1115.14	81.4954	81.5594			1115.14	77.6454	76.9903
	1115.62	77.5221	77.0646			1115.62	72.4616	72.8457			1115.62	82.2156	82.2837			1115.62	78.725	78.0875
	1116.1	77.6337	77.1879			1116.1	73.4174	73.7932			1116.1	82.9212	82.9903			1116.1	79.7442	79.1021
	1116.58	77.8344	77.3949			1116.58	74.5291	74.896			1116.58	83.5894	83.6568			1116.58	80.6852	80.0177
	1117.06	78.1222	77.6841			1117.06	75.7732	76.1306			1117.06	84.2057	84.2688			1117.06	81.5363	80.8271
	1117.55	78.4744	78.0351			1117.55	77.1002	77.4496			1117.55	84.761	84.8168			1117.55	82.2892	81.5292
	1118.03	78.8563	78.415			1118.03	78.449	78.7949			1118.03	85.2516	85.2974			1118.03	82.9411	82.1293
	1118.51	79.2304	78.7875			1118.51	79.7571	80.1071			1118.51	85.6771	85.7101			1118.51	83.4912	82.6355
	1118.99	79.5636	79.1196			1118.99	80.9676	81.331			1118.99	86.0386	86.0567			1118.99	83.941	83.0576
	1119.47	79.8358	79.3899			1119.47	82.0387	82.4259			1119.47	86.338	86.3398			1119.47	84.293	83.4042
	1119.96	80.0413	79.5906			1119.96	82.9459	83.3669			1119.96	86.5778	86.5625			1119.96	84.5506	83.6821
	1120.44	80.1865	79.7262			1120.44	83.6778	84.1425			1120.44	86.7611	86.729			1120.44	84.7185	83.8964
	1120.92	80.2852	79.8094			1120.92	84.2357	84.7541			1120.92	86.8917	86.8435			1120.92	84.8028	84.0498
	1121.4	80.3547	79.8577			1121.4	84.6274	85.2093			1121.4	86.9734	86.9105			1121.4	84.8102	84.1427
	1121.89	80.4127	79.8895			1121.89	84.8644	85.519			1121.89	87.0096	86.9343			1121.89	84.7477	84.1736
	1122.37	80.4734	79.9201			1122.37	84.9575	85.6917			1122.37	87.0021	86.9176			1122.37	84.621	84.1387
	1122.85	80.5487	79.9625			1122.85	84.9163	85.7329			1122.85	86.9518	86.862			1122.85	84.4347	84.0329
	1123.33	80.6466	80.0257			1123.33	84.7468	85.6434			1123.33	86.8581	86.768			1123.33	84.1914	83.8504
	1123.81	80.7706	80.114			1123.81	84.4513	85.4207			1123.81	86.7202	86.635			1123.81	83.892	83.5859
	1124.3	80.9193	80.2272			1124.3	84.0282	85.0594			1124.3	86.5371	86.4621			1124.3	83.5354	83.2353
	1124.78	81.0859	80.3603			1124.78	83.4718	84.552			1124.78	86.3075	86.248			1124.78	83.1183	82.7954
	1125.26	81.2599	80.5053			1125.26	82.7741	83.8905			1125.26	86.0303	85.991			1125.26	82.6354	82.2643
	1125.74	81.4285	80.6519			1125.74	81.9257	83.0658			1125.74	85.7035	85.6889			1125.74	82.0785	81.6399
	1126.22	81.5806	80.7904			1126.22	80.9199	82.071			1126.22	85.3256	85.3396			1126.22	81.4384	80.921
	1126.71	81.7092	80.9142			1126.71	79.7552	80.9034			1126.71	84.8961	84.9421			1126.71	80.706	80.1068
	1127.19	81.8119	81.0199			1127.19	78.4408	79.5705			1127.19	84.4185	84.4982			1127.19	79.875	79.1996
	1127.67	81.8907	81.1074			1127.67	76.9977	78.0925			1127.67	83.9004	84.0137			1127.67	78.9437	78.2047
	1128.15	81.9498	81.1779			1128.15	75.461	76.5058			1128.15	83.3547	83.4988			1128.15	77.918	77.1325
	1128.64	81.9928	81.2324			1128.64	73.8816	74.8652			1128.64	82.7982	82.9676			1128.64	76.8109	75.9987
	1129.12	82.021	81.27			1129.12	72.3207	73.2386			1129.12	82.2478	82.4345			1129.12	75.6428	74.8237
	1129.6	82.0338	81.2887			1129.6	70.8471	71.7022			1129.6	81.716	81.911			1129.6	74.4404	73.6319
	1130.08	82.0293	81.2856			1130.08	69.5377	70.341			1130.08	81.2088	81.4027			1130.08	73.238	72.4542
	1130.56	82.0069	81.2596			1130.56	68.4619	69.2301			1130.56	80.7218	80.9067			1130.56	72.0723	71.3229
	1131.05	81.9676	81.2114			1131.05	67.6829	68.4369			1131.05	80.2411	80.4107			1131.05	70.9849	70.2752
	1131.53	81.9146	81.1442			1131.53	67.2485	68.0105			1131.53	79.7442	79.8943			1131.53	70.0194	69.3499
	1132.01	81.8513	81.0619			1132.01	67.1829	67.9749			1132.01	79.2065	79.3343			1132.01	69.2152	68.5828
	1132.49	81.7795	80.9677			1132.49	67.487	68.3285			1132.49	78.6027	78.7063			1132.49	68.6087	68.0065
	1132.97	81.6987	80.8625			1132.97	68.1376	69.044			1132.97	77.9126	77.9905			1132.97	68.2291	67.6475
	1133.46	81.6063	80.7457			1133.46	69.0946	70.0759			1133.46	77.1249	77.1754			1133.46	68.0949	67.5225
	1133.94	81.4998	80.6158			1133.94	70.301	71.3606			1133.94	76.2389	76.26			1133.94	68.2159	67.6402
	1134.42	81.3787	80.4729			1134.42	71.693	72.8263			1134.42	75.2647	75.2547			1134.42	68.5908	67.9998
	1134.9	81.2456	80.3191			1134.9	73.2066	74.4018			1134.9	74.2235	74.1813			1134.9	69.208	68.591
	1135.38	81.1055	80.1589			1135.38	74.7766	76.0159			1135.38	73.1479	73.0729			1135.38	70.0442	69.3942
	1135.87	80.9639	79.997			1135.87	76.3448	77.6074			1135.87	72.0798	71.9718			1135.87	71.0668	70.3811
	1136.35	80.8238	79.8362			1136.35	77.8658	79.131			1136.35	71.0646	70.9241			1136.35	72.2386	71.5198
	1136.83	80.6852	79.6765			1136.83	79.3019	80.5529			1136.83	70.1557	69.9829			1136.83	73.5157	72.7721
	1137.31	80.545	79.5144			1137.31	80.631	81.8555			1137.31	69.4035	69.1987			1137.31	74.8568	74.1018
	1137.8	80.3995	79.3458			1137.8	81.8407	83.0308			1137.8	68.8548	68.6178			1137.8	76.2229	75.4737
	1138.28	80.2465	79.1665			1138.28	82.9274	84.0786			1138.28	68.5494	68.2799			1138.28	77.5781	76.8538
	1138.76	80.0871	78.9751			1138.76	83.8924	85.0018			1138.76	68.5125	68.2103			1138.76	78.8923	78.2118
	1139.24	79.924	78.7711			1139.24	84.7412	85.8064			1139.24	68.7525	68.417			1139.24	80.1419	79.5209
	1139.72	79.7596	78.5536			1139.72	85.4802	86.5003			1139.72	69.2576	68.8881			1139.72	81.3075	80.7564
	1140.21	79.5925	78.3184			1140.21	86.1164	87.0928			1140.21	69.9996	69.5945			1140.21	82.378	81.9006
	1140.69	79.4167	78.0571			1140.69	86.6564	87.5939			1140.69	70.9335	70.4907			1140.69	83.3473	82.9391
	1141.17	79.2221	77.7574			1141.17	87.1057	88.0127			1141.17	72.0049	71.5211			1141.17	84.2149	83.8634
	1141.65	78.9984	77.4081			1141.65	87.4668	88.3547			1141.65	73.1587	72.6298			1141.65	84.9828	84.6689
	1142.13	78.7373	77.002			1142.13	87.7393	88.621			1142.13	74.3402	73.7614			1142.13	85.6558	85.3553
	1142.62	78.4351	76.5403			1142.62	87.9184	88.8076			1142.62	75.5	74.8661			1142.62	86.2392	85.926
	1143.1	78.0911	76.0316			1143.1	87.9949	88.9061			1143.1	76.6008	75.9067			1143.1	86.7396	86.3883
	1143.58	77.7039	75.4904			1143.58	87.9528	88.9022			1143.58	77.6122	76.8541			1143.58	87.1646	86.7543
	1144.06	77.2678	74.9308			1144.06	87.7683	88.7752			1144.06	78.5157	77.6918			1144.06	87.5237	87.0401
	1144.55	76.772	74.362			1144.55	87.4109	88.4972			1144.55	79.3018	78.4137			1144.55	87.8259	87.2634
	1145.03	76.1997	73.7843			1145.03	86.8407	88.0292			1145.03	79.9683	79.0224			1145.03	88.081	87.4434
	1145.51	75.5333	73.1886			1145.51	86.017	87.3278			1145.51	80.5182	79.5257			1145.51	88.2967	87.5973
	1145.99	74.7564	72.5558			1145.99	84.9086	86.3551			1145.99	80.9575	79.9348			1145.99	88.4787	87.7384
	1146.47	73.8524	71.8554			1146.47	83.5072	85.092			1146.47	81.294	80.2616			1146.47	88.6311	87.877
	1146.96	72.8015	71.0461			1146.96	81.8424	83.5562			1146.96	81.5366	80.5172			1146.96	88.7571	88.0188
	1147.44	71.5764	70.0777			1147.44	79.9923	81.8164			1147.44	81.6946	80.7108			1147.44	88.8594	88.166
	1147.92	70.1385	68.8915			1147.92	78.0896	79.9992			1147.92	81.7788	80.8508			1147.92	88.9415	88.3175
	1148.4	68.4527	67.4406			1148.4	76.2971	78.2675			1148.4	81.8	80.944			1148.4	89.0066	88.4694
	1148.88	66.5025	65.7051			1148.88	74.7928	76.8034			1148.88	81.769	80.9966			1148.88	89.0574	88.6151
	1149.37	64.3247	63.7225			1149.37	73.7429	75.7804			1149.37	81.6962	81.014			1149.37	89.0953	88.745
	1149.85	62.0237	61.5977			1149.85	73.2555	75.3133			1149.85	81.5901	81.0011			1149.85	89.12	88.8489
	1150.33	59.796	59.5224			1150.33	73.3717	75.4481			1150.33	81.4577	80.9617			1150.33	89.1296	88.9162
	1150.81	57.9128	57.7561			1150.81	74.0491	76.1431			1150.81	81.3038	80.8982			1150.81	89.122	88.9388
	1151.29	56.655	56.5645			1151.29	75.1788	77.2869			1151.29	81.1312	80.8119			1151.29	89.0958	88.9128
	1151.78	56.28	56.1908			1151.78	76.6002	78.7137			1151.78	80.9402	80.7021			1151.78	89.0508	88.8389
	1152.26	56.9401	56.7813			1152.26	78.1378	80.242			1152.26	80.7297	80.5669			1152.26	88.9878	88.7227
	1152.74	58.6386	58.3461			1152.74	79.6455	81.7211			1152.74	80.4967	80.4032			1152.74	88.9077	88.5722
	1153.22	61.2169	60.7479			1153.22	81.0086	83.0339			1153.22	80.2367	80.2068			1153.22	88.8115	88.3974
	1153.71	64.3841	63.7261			1153.71	82.1669	84.1205			1153.71	79.9446	79.9729			1153.71	88.6992	88.2084
	1154.19	67.7885	66.961			1154.19	83.1061	84.9704			1154.19	79.615	79.6969			1154.19	88.5704	88.0143
	1154.67	71.0581	70.1084			1154.67	83.846	85.6098			1154.67	79.2424	79.3734			1154.67	88.4253	87.8233
	1155.15	73.8985	72.8891			1155.15	84.4241	86.085			1155.15	78.822	78.9978			1155.15	88.2646	87.6426
	1155.63	76.1351	75.1295			1155.63	84.8829	86.4475			1155.63	78.3492	78.5653			1155.63	88.0906	87.4769
	1156.12	77.7083	76.7584			1156.12	85.2634	86.7467			1156.12	77.82	78.0716			1156.12	87.9065	87.3289
	1156.6	78.6639	77.804			1156.6	85.5975	87.0201			1156.6	77.2301	77.5125			1156.6	87.7153	87.1979
	1157.08	79.1051	78.351			1157.08	85.9082	87.2924			1157.08	76.5761	76.8845			1157.08	87.52	87.08
	1157.56	79.1576	78.5096			1157.56	86.2107	87.5773			1157.56	75.854	76.1847			1157.56	87.3231	86.9689
	1158.04	78.9274	78.3767			1158.04	86.511	87.877			1158.04	75.0615	75.4116			1158.04	87.1268	86.8572
	1158.53	78.5004	78.0338			1158.53	86.8084	88.1859			1158.53	74.1963	74.5643			1158.53	86.9342	86.7384
	1159.01	77.9472	77.5496			1159.01	87.0959	88.4927			1159.01	73.2584	73.6443			1159.01	86.7494	86.6082
	1159.49	77.3299	76.9845			1159.49	87.3638	88.7852			1159.49	72.2486	72.6535			1159.49	86.577	86.4656
	1159.97	76.7202	76.4068			1159.97	87.6017	89.0514			1159.97	71.1703	71.5973			1159.97	86.4223	86.3126
	1160.45	76.1971	75.892			1160.45	87.8016	89.2829			1160.45	70.0293	70.4827			1160.45	86.2892	86.1533
	1160.94	75.8318	75.5085			1160.94	87.9597	89.475			1160.94	68.8348	69.3204			1160.94	86.1795	85.9928
	1161.42	75.6792	75.3116			1161.42	88.0757	89.6256			1161.42	67.5992	68.1242			1161.42	86.0926	85.8362
	1161.9	75.7582	75.325			1161.9	88.1507	89.7333			1161.9	66.3391	66.9111			1161.9	86.0254	85.6886
	1162.38	76.0464	75.5351			1162.38	88.1854	89.797			1162.38	65.0705	65.6966			1162.38	85.9729	85.5538
	1162.87	76.4822	75.8918			1162.87	88.1784	89.8144			1162.87	63.81	64.4959			1162.87	85.9293	85.4358
	1163.35	76.9819	76.3226			1163.35	88.1265	89.7826			1163.35	62.5694	63.3182			1163.35	85.8884	85.3367
	1163.83	77.4611	76.7518			1163.83	88.0259	89.6991			1163.83	61.3554	62.1673			1163.83	85.844	85.2571
	1164.31	77.845	77.1088			1164.31	87.8732	89.5619			1164.31	60.1681	61.0402			1164.31	85.7894	85.1943
	1164.79	78.0858	77.346			1164.79	87.6666	89.37			1164.79	59.0035	59.93			1164.79	85.7176	85.1423
	1165.28	78.1635	77.4396			1165.28	87.4057	89.1225			1165.28	57.8538	58.8273			1165.28	85.6212	85.0916
	1165.76	78.0816	77.3871			1165.76	87.0905	88.8182			1165.76	56.711	57.7234			1165.76	85.4924	85.0292
	1166.24	77.8602	77.2022			1166.24	86.7194	88.4545			1166.24	55.569	56.6124			1166.24	85.3242	84.941
	1166.72	77.5282	76.9082			1166.72	86.2892	88.0284			1166.72	54.427	55.4949			1166.72	85.111	84.8126
	1167.2	77.118	76.5331			1167.2	85.7949	87.5361			1167.2	53.2914	54.3792			1167.2	84.8478	84.6296
	1167.69	76.6579	76.1027			1167.69	85.2317	86.975			1167.69	52.1791	53.2842			1167.69	84.5311	84.3802
	1168.17	76.171	75.6391			1168.17	84.5967	86.3442			1168.17	51.1182	52.2401			1168.17	84.1573	84.0539
	1168.65	75.6738	75.159			1168.65	83.891	85.6456			1168.65	50.1508	51.2901			1168.65	83.7229	83.6428
	1169.13	75.1741	74.671			1169.13	83.1193	84.8834			1169.13	49.324	50.4818			1169.13	83.2244	83.142
	1169.62	74.6737	74.1783			1169.62	82.2913	84.0659			1169.62	48.6907	49.8671			1169.62	82.6596	82.5507
	1170.1	74.1682	73.6782			1170.1	81.4193	83.2039			1170.1	48.2981	49.491			1170.1	82.0278	81.8725
	1170.58	73.6511	73.1654			1170.58	80.5175	82.3113			1170.58	48.1782	49.3825			1170.58	81.3318	81.1163
	1171.06	73.1142	72.6328			1171.06	79.6024	81.4053			1171.06	48.3449	49.5523			1171.06	80.5773	80.2957
	1171.54	72.5506	72.0745			1171.54	78.6927	80.5067			1171.54	48.7902	49.9892			1171.54	79.774	79.4283
	1172.03	71.9549	71.4857			1172.03	77.8076	79.6361			1172.03	49.488	50.6647			1172.03	78.9332	78.5324
	1172.51	71.3227	70.863			1172.51	76.9699	78.8166			1172.51	50.3956	51.535			1172.51	78.0699	77.6289
	1172.99	70.6505	70.2034			1172.99	76.2012	78.0684			1172.99	51.462	52.549			1172.99	77.2012	76.7387
	1173.47	69.9345	69.5039			1173.47	75.5184	77.4062			1173.47	52.6356	53.6566			1173.47	76.3443	75.8805
	1173.95	69.1715	68.7621			1173.95	74.9335	76.8386			1173.95	53.8636	54.8071			1173.95	75.5187	75.0732
	1174.44	68.3596	67.9764			1174.44	74.4488	76.3658			1174.44	55.1033	55.9605			1174.44	74.7411	74.3309
	1174.92	67.5001	67.148			1174.92	74.0586	75.9815			1174.92	56.3231	57.0883			1174.92	74.0259	73.6639
	1175.4	66.5975	66.2808			1175.4	73.7514	75.6741			1175.4	57.5054	58.1761			1175.4	73.3833	73.0763
	1175.88	65.6603	65.3819			1175.88	73.5148	75.4321			1175.88	58.6471	59.2239			1175.88	72.8189	72.5678
	1176.36	64.6982	64.4596			1176.36	73.3385	75.2455			1176.36	59.7573	60.2441			1176.36	72.3342	72.133
	1176.85	63.7219	63.5234			1176.85	73.217	75.1074			1176.85	60.8518	61.2554			1176.85	71.9281	71.7646
	1177.33	62.7385	62.5791			1177.33	73.1492	75.0147			1177.33	61.9467	62.2763			1177.33	71.598	71.4549
	1177.81	61.7511	61.6294			1177.81	73.1367	74.9669			1177.81	63.0522	63.3189			1177.81	71.3406	71.197
	1178.29	60.7563	60.6709			1178.29	73.1825	74.9652			1178.29	64.169	64.3852			1178.29	71.1526	70.9861
	1178.78	59.7458	59.6959			1178.78	73.2887	75.0118			1178.78	65.2867	65.4646			1178.78	71.0316	70.8208
	1179.26	58.7052	58.6909			1179.26	73.4578	75.1104			1179.26	66.3848	66.5358			1179.26	70.9754	70.7023
	1179.74	57.6165	57.6395			1179.74	73.692	75.2661			1179.74	67.4355	67.5691			1179.74	70.9827	70.6351
	1180.22	56.4603	56.5234			1180.22	73.9943	75.4845			1180.22	68.4105	68.5344			1180.22	71.0526	70.6253
	1180.7	55.216	55.3231			1180.7	74.3669	75.7706			1180.7	69.2803	69.3995			1180.7	71.1839	70.6798
	1181.19	53.8643	54.0199			1181.19	74.8098	76.1266			1181.19	70.0201	70.1373			1181.19	71.3744	70.8043
	1181.67	52.3922	52.6008			1181.67	75.3186	76.5503			1181.67	70.6103	70.7261			1181.67	71.6198	71.001
	1182.15	50.7931	51.0585			1182.15	75.883	77.0343			1182.15	71.0365	71.1494			1182.15	71.9128	71.2675
	1182.63	49.0749	49.3992			1182.63	76.4877	77.5669			1182.63	71.2894	71.3961			1182.63	72.2433	71.5956
	1183.11	47.2608	47.6434			1183.11	77.1156	78.1348			1183.11	71.364	71.4606			1183.11	72.5991	71.9727
	1183.6	45.3978	45.8344			1183.6	77.7475	78.7222			1183.6	71.2581	71.3409			1183.6	72.9654	72.3806
	1184.08	43.5508	44.0326			1184.08	78.3669	79.3145			1184.08	70.9727	71.0389			1184.08	73.3277	72.7998
	1184.56	41.8036	42.3177			1184.56	78.9641	79.8968			1184.56	70.5155	70.5664			1184.56	73.6711	73.2094
	1185.04	40.2571	40.786			1185.04	79.5188	80.4515			1185.04	69.896	69.9335			1185.04	73.9825	73.5884
	1185.52	39.0109	39.534			1185.52	80.0147	80.9618			1185.52	69.1346	69.162			1185.52	74.2517	73.9197
	1186.01	38.1596	38.6545			1186.01	80.4369	81.4108			1186.01	68.2646	68.2865			1186.01	74.4723	74.1901
	1186.49	37.7857	38.2302			1186.49	80.7719	81.7826			1186.49	67.3367	67.3572			1186.49	74.6415	74.3921
	1186.97	37.9461	38.3198			1186.97	81.0111	82.0659			1186.97	66.4113	66.4328			1186.97	74.7615	74.5252
	1187.45	38.6769	38.9624			1187.45	81.1492	82.2528			1187.45	65.5624	65.5831			1187.45	74.8385	74.5951
	1187.94	39.9889	40.173			1187.94	81.1856	82.3405			1187.94	64.8688	64.8812			1187.94	74.8823	74.6133
	1188.42	41.8659	41.9401			1188.42	81.1234	82.3304			1188.42	64.4006	64.3917			1188.42	74.9038	74.5942
	1188.9	44.2634	44.224			1188.9	80.9689	82.2277			1188.9	64.2177	64.1692			1188.9	74.9146	74.5549
	1189.38	47.1042	46.9525			1189.38	80.7324	82.0411			1189.38	64.3559	64.2481			1189.38	74.9252	74.5121
	1189.86	50.2924	50.0338			1189.86	80.426	81.782			1189.86	64.821	64.6364			1189.86	74.9426	74.4796
	1190.35	53.7037	53.3476			1190.35	80.0655	81.4656			1190.35	65.5874	65.315			1190.35	74.9708	74.4676
	1190.83	57.2095	56.7681			1190.83	79.6685	81.1089			1190.83	66.6015	66.2404			1190.83	75.0101	74.4814
	1191.31	60.6869	60.1742			1191.31	79.2524	80.7296			1191.31	67.7931	67.3529			1191.31	75.0576	74.5208
	1191.79	64.0193	63.4499			1191.79	78.8352	80.3457			1191.79	69.0779	68.5786			1191.79	75.1085	74.5816
	1192.27	67.1095	66.4972			1192.27	78.4325	79.9728			1192.27	70.3737	69.8423			1192.27	75.1576	74.6568
	1192.76	69.8851	69.2422			1192.76	78.0568	79.6224			1192.76	71.6093	71.0752			1192.76	75.201	74.739
	1193.24	72.2907	71.6274			1193.24	77.7191	79.304			1193.24	72.7225	72.2141			1193.24	75.2373	74.8216
	1193.72	74.2994	73.6233			1193.72	77.4283	79.0244			1193.72	73.672	73.2124			1193.72	75.2686	74.9011
	1194.2	75.9048	75.2214			1194.2	77.1932	78.7909			1194.2	74.4318	74.0377			1194.2	75.3009	74.9781
	1194.69	77.1221	76.4353			1194.69	77.024	78.613			1194.69	74.9907	74.6715			1194.69	75.3443	75.0575
	1195.17	77.9795	77.2919			1195.17	76.9322	78.5032			1195.17	75.3482	75.1074			1195.17	75.4105	75.1474
	1195.65	78.5152	77.8291			1195.65	76.9302	78.4763			1195.65	75.511	75.3472			1195.65	75.5127	75.2584
	1196.13	78.7728	78.0907			1196.13	77.0292	78.547			1196.13	75.4904	75.399			1196.13	75.6633	75.4021
	1196.61	78.7952	78.1196			1196.61	77.2352	78.7245			1196.61	75.2999	75.2747			1196.61	75.8714	75.5879
	1197.1	78.6296	77.9632			1197.1	77.5462	79.0098			1197.1	74.9568	74.9914			1197.1	76.1415	75.823
	1197.58	78.3277	77.6733			1197.58	77.9505	79.3932			1197.58	74.4829	74.5716			1197.58	76.473	76.1106
	1198.06	77.9432	77.3033			1198.06	78.4285	79.8552			1198.06	73.9032	74.0418			1198.06	76.8596	76.4493
	1198.54	77.5384	76.9148			1198.54	78.953	80.3685			1198.54	73.249	73.4348			1198.54	77.2904	76.8336
	1199.02	77.1787	76.5717			1199.02	79.4939	80.9018			1199.02	72.5571	72.7885			1199.02	77.7507	77.2541
	1199.51	76.924	76.332			1199.51	80.024	81.4271			1199.51	71.866	72.1416			1199.51	78.2253	77.6999
	1199.99	76.8304	76.249			1199.99	80.5179	81.9178			1199.99	71.2205	71.538			1199.99	78.6971	78.1577
	1200.47	76.9377	76.3597			1200.47	80.9567	82.3545			1200.47	70.6647	71.0202			1200.47	79.1509	78.614
	1200.95	77.265	76.6804			1200.95	81.3284	82.7249			1200.95	70.2386	70.626			1200.95	79.5736	79.0564
	1201.43	77.8101	77.2069			1201.43	81.6274	83.0228			1201.43	69.9767	70.3878			1201.43	79.9551	79.4732
	1201.92	78.5487	77.914			1201.92	81.854	83.2485			1201.92	69.9006	70.3255			1201.92	80.2887	79.8545
	1202.4	79.4405	78.762			1202.4	82.0131	83.4072			1202.4	70.0165	70.4447			1202.4	80.5713	80.1928
	1202.88	80.4306	79.6981			1202.88	82.1127	83.5073			1202.88	70.3145	70.7357			1202.88	80.8025	80.4809
	1203.36	81.4625	80.6694			1203.36	82.161	83.558			1203.36	70.7712	71.1758			1203.36	80.9835	80.7137
	1203.85	82.4798	81.6234			1203.85	82.1659	83.5676			1203.85	71.3521	71.7317			1203.85	81.117	80.8874
	1204.33	83.4315	82.5134			1204.33	82.1345	83.5429			1204.33	72.0151	72.3628			1204.33	81.2073	81.0006
	1204.81	84.2796	83.305			1204.81	82.0722	83.4886			1204.81	72.719	73.0293			1204.81	81.26	81.0555
	1205.29	84.9995	83.9765			1205.29	81.9848	83.4087			1205.29	73.425	73.6941			1205.29	81.2835	81.0594
	1205.77	85.581	84.5193			1205.77	81.8799	83.3086			1205.77	74.1001	74.3258			1205.77	81.2887	81.0251
	1206.26	86.0276	84.9372			1206.26	81.7666	83.1956			1206.26	74.7219	74.9035			1206.26	81.2882	80.9693
	1206.74	86.3522	85.2425			1206.74	81.6578	83.0811			1206.74	75.2746	75.4125			1206.74	81.2962	80.9123
	1207.22	86.5725	85.4516			1207.22	81.5688	82.9799			1207.22	75.7507	75.8459			1207.22	81.3268	80.8756
	1207.7	86.7053	85.5795			1207.7	81.5151	82.9083			1207.7	76.1483	76.202			1207.7	81.3916	80.878
	1208.18	86.7662	85.6399			1208.18	81.5128	82.8833			1208.18	76.4709	76.4844			1208.18	81.4997	80.9362
	1208.67	86.7675	85.6432			1208.67	81.5751	82.92			1208.67	76.7257	76.7003			1208.67	81.656	81.0612
	1209.15	86.7187	85.5969			1209.15	81.7102	83.0287			1209.15	76.9233	76.861			1209.15	81.8609	81.2579
	1209.63	86.6287	85.5089			1209.63	81.9213	83.2148			1209.63	77.0773	76.9811			1209.63	82.1106	81.5245
	1210.11	86.5059	85.3866			1210.11	82.2052	83.4774			1210.11	77.2024	77.0762			1210.11	82.3976	81.8524
	1210.59	86.3575	85.2368			1210.59	82.5526	83.8097			1210.59	77.3118	77.1608			1210.59	82.7113	82.2278
	1211.08	86.1893	85.0658			1211.08	82.9483	84.1983			1211.08	77.4179	77.2476			1211.08	83.0382	82.6306
	1211.56	86.005	84.8773			1211.56	83.3723	84.6248			1211.56	77.5296	77.3457			1211.56	83.3637	83.0384
	1212.04	85.8052	84.6729			1212.04	83.8023	85.0673			1212.04	77.6537	77.4611			1212.04	83.6734	83.4279
	1212.52	85.5892	84.4527			1212.52	84.2131	85.5003			1212.52	77.7955	77.598			1212.52	83.953	83.776
	1213.01	85.356	84.2162			1213.01	84.583	85.9005			1213.01	77.9593	77.7599			1213.01	84.1913	84.0647
	1213.49	85.1057	83.9645			1213.49	84.8928	86.2473			1213.49	78.1493	77.9502			1213.49	84.3801	84.2807
	1213.97	84.8399	83.6998			1213.97	85.1283	86.5245			1213.97	78.3693	78.172			1213.97	84.5141	84.4164
	1214.45	84.5617	83.4258			1214.45	85.2808	86.7218			1214.45	78.6213	78.4275			1214.45	84.5903	84.4695
	1214.93	84.2742	83.1462			1214.93	85.3447	86.8325			1214.93	78.9055	78.7162			1214.93	84.6071	84.4414
	1215.42	83.9801	82.864			1215.42	85.3167	86.8521			1215.42	79.2186	79.0347			1215.42	84.5629	84.3358
	1215.9	83.6806	82.5804			1215.9	85.1946	86.7768			1215.9	79.5546	79.3767			1215.9	84.4562	84.1579
	1216.38	83.3766	82.296			1216.38	84.9762	86.6028			1216.38	79.9048	79.7334			1216.38	84.2854	83.9138
	1216.86	83.0691	82.0107			1216.86	84.6592	86.3257			1216.86	80.2593	80.0951			1216.86	84.0486	83.6095
	1217.34	82.7606	81.7259			1217.34	84.2422	85.9423			1217.34	80.6083	80.4526			1217.34	83.7443	83.2501
	1217.83	82.455	81.4442			1217.83	83.7239	85.4496			1217.83	80.9422	80.7969			1217.83	83.3705	82.8382
	1218.31	82.1578	81.1692			1218.31	83.1037	84.8466			1218.31	81.2515	81.1187			1218.31	82.9247	82.3736
	1218.79	81.8736	80.9044			1218.79	82.382	84.133			1218.79	81.5279	81.4092			1218.79	82.4042	81.8524
	1219.27	81.6063	80.652			1219.27	81.5609	83.3112			1219.27	81.7619	81.658			1219.27	81.8066	81.2689
	1219.76	81.3568	80.412			1219.76	80.6449	82.3856			1219.76	81.9451	81.8551			1219.76	81.1311	80.6169
	1220.24	81.1235	80.1817			1220.24	79.6422	81.3645			1220.24	82.0697	81.9912			1220.24	80.3809	79.8936
	1220.72	80.9014	79.9561			1220.72	78.5656	80.2604			1220.72	82.1292	82.0589			1220.72	79.5643	79.1011
	1221.2	80.6838	79.7289			1221.2	77.4324	79.0909			1221.2	82.1191	82.0532			1221.2	78.6954	78.2485
	1221.68	80.4618	79.4924			1221.68	76.2627	77.8769			1221.68	82.036	81.9714			1221.68	77.7937	77.3517
	1222.17	80.2247	79.2376			1222.17	75.0814	76.6445			1222.17	81.8766	81.811			1222.17	76.8853	76.435
	1222.65	79.9604	78.9548			1222.65	73.9126	75.4197			1222.65	81.6372	81.5691			1222.65	75.9977	75.5261
	1223.13	79.6567	78.6344			1223.13	72.782	74.2303			1223.13	81.3139	81.2425			1223.13	75.1615	74.6578
	1223.61	79.3029	78.2679			1223.61	71.7144	73.1026			1223.61	80.9029	80.8281			1223.61	74.4068	73.8638
	1224.09	78.8944	77.8523			1224.09	70.7314	72.0593			1224.09	80.403	80.3252			1224.09	73.7583	73.1737
	1224.58	78.4358	77.3925			1224.58	69.8516	71.1193			1224.58	79.8168	79.7377			1224.58	73.2337	72.6107
	1225.06	77.9454	76.9057			1225.06	69.0905	70.2984			1225.06	79.1527	79.0751			1225.06	72.8409	72.1886
	1225.54	77.4527	76.4192			1225.54	68.4595	69.6081			1225.54	78.4241	78.3523			1225.54	72.5766	71.9086
	1226.02	77.0006	75.9724			1226.02	67.9686	69.0592			1226.02	77.6512	77.5905			1226.02	72.4274	71.7611
	1226.5	76.6379	75.6098			1226.5	67.6259	68.6611			1226.5	76.86	76.8156			1226.5	72.3719	71.7269
	1226.99	76.4092	75.3725			1226.99	67.4369	68.4212			1226.99	76.0803	76.0567			1226.99	72.3864	71.7823
	1227.47	76.3518	75.295			1227.47	67.4034	68.3435			1227.47	75.3474	75.3472			1227.47	72.4447	71.8996
	1227.95	76.485	75.3953			1227.95	67.5205	68.4255			1227.95	74.6987	74.7218			1227.95	72.5232	72.0523
	1228.43	76.8074	75.6728			1228.43	67.7763	68.657			1228.43	74.1677	74.2116			1228.43	72.6034	72.218
	1228.92	77.2956	76.107			1228.92	68.1492	69.0185			1228.92	73.7848	73.8444			1228.92	72.6709	72.377
	1229.4	77.9096	76.662			1229.4	68.6123	69.4848			1229.4	73.569	73.6374			1229.4	72.7171	72.5153
	1229.88	78.5988	77.292			1229.88	69.1354	70.0268			1229.88	73.5274	73.5961			1229.88	72.7382	72.6234
	1230.36	79.3061	77.9447			1230.36	69.6859	70.6122			1230.36	73.6531	73.7126			1230.36	72.7331	72.6948
	1230.84	79.9785	78.5713			1230.84	70.2331	71.2097			1230.84	73.9272	73.9673			1230.84	72.7029	72.7255
	1231.33	80.5714	79.1297			1231.33	70.7484	71.7888			1231.33	74.321	74.3311			1231.33	72.648	72.7127
	1231.81	81.0502	79.5866			1231.81	71.2042	72.3184			1231.81	74.7973	74.7666			1231.81	72.5678	72.6538
	1232.29	81.397	79.924			1232.29	71.5779	72.7716			1232.29	75.3186	75.2372			1232.29	72.4592	72.546
	1232.77	81.6088	80.1378			1232.77	71.85	73.1243			1232.77	75.8475	75.7064			1232.77	72.3168	72.3858
	1233.25	81.698	80.2385			1233.25	72.0057	73.3576			1233.25	76.3497	76.1419			1233.25	72.1329	72.1694
	1233.74	81.6866	80.2461			1233.74	72.0365	73.4598			1233.74	76.7986	76.5188			1233.74	71.8993	71.8931
	1234.22	81.6048	80.1884			1234.22	71.9384	73.4248			1234.22	77.1724	76.8174			1234.22	71.6079	71.5533
	1234.7	81.4854	80.0957			1234.7	71.7116	73.2515			1234.7	77.4552	77.0236			1234.7	71.252	71.1481
	1235.18	81.3574	79.9949			1235.18	71.3591	72.9417			1235.18	77.6374	77.1295			1235.18	70.8276	70.6774
	1235.67	81.2463	79.9094			1235.67	70.8846	72.4985			1235.67	77.7139	77.1324			1235.67	70.3335	70.1433
	1236.15	81.1706	79.8555			1236.15	70.292	71.9246			1236.15	77.6844	77.0344			1236.15	69.7719	69.5502
	1236.63	81.1403	79.8424			1236.63	69.5842	71.2218			1236.63	77.5521	76.8414			1236.63	69.1468	68.9031
	1237.11	81.159	79.8729			1237.11	68.7642	70.3925			1237.11	77.3225	76.562			1237.11	68.4655	68.2091
	1237.59	81.2237	79.9441			1237.59	67.836	69.4398			1237.59	77.0009	76.2044			1237.59	67.7365	67.4748
	1238.08	81.3274	80.0494			1238.08	66.8064	68.3703			1238.08	76.5919	75.7754			1238.08	66.9699	66.7078
	1238.56	81.4593	80.1788			1238.56	65.6867	67.1948			1238.56	76.0984	75.2796			1238.56	66.1774	65.9162
	1239.04	81.608	80.3214			1239.04	64.4937	65.9299			1239.04	75.5225	74.7201			1239.04	65.3714	65.1092
	1239.52	81.7625	80.4667			1239.52	63.2475	64.5958			1239.52	74.8653	74.098			1239.52	64.5631	64.2953
	1240	81.9134	80.6056			1240	61.9742	63.2189			1240	74.1283	73.4144			1240	63.7636	63.4835
	1240.49	82.0544	80.732			1240.49	60.699	61.8259			1240.49	73.3125	72.6691			1240.49	62.9805	62.6809
	1240.97	82.1813	80.8425			1240.97	59.4491	60.4462			1240.97	72.4191	71.8615			1240.97	62.2198	61.8942
	1241.45	82.2922	80.9358			1241.45	58.2514	59.1103			1241.45	71.4475	70.9883			1241.45	61.4864	61.1296
	1241.93	82.3852	81.0113			1241.93	57.1322	57.8483			1241.93	70.3972	70.0463			1241.93	60.7857	60.3947
	1242.41	82.4581	81.0679			1242.41	56.117	56.6905			1242.41	69.2671	69.0305			1242.41	60.1243	59.6984
	1242.9	82.5072	81.1033			1242.9	55.2315	55.6668			1242.9	68.0582	67.9383			1242.9	59.5117	59.0528
	1243.38	82.5285	81.1145			1243.38	54.4961	54.8015			1243.38	66.7731	66.7688			1243.38	58.9575	58.4698
	1243.86	82.5181	81.0983			1243.86	53.9284	54.1155			1243.86	65.4187	65.526			1243.86	58.472	57.9621
	1244.34	82.473	81.0528			1244.34	53.5405	53.6236			1244.34	64.0047	64.2172			1244.34	58.064	57.5406
	1244.83	82.3925	80.9776			1244.83	53.3405	53.3363			1244.83	62.5446	62.8543			1244.83	57.741	57.2142
	1245.31	82.2771	80.8739			1245.31	53.3353	53.2628			1245.31	61.0558	61.4531			1245.31	57.5104	56.9913
	1245.79	82.1284	80.7438			1245.79	53.5311	53.4113			1245.79	59.5613	60.0347			1245.79	57.3803	56.88
	1246.27	81.9482	80.5894			1246.27	53.9331	53.7882			1246.27	58.0867	58.6229			1246.27	57.3588	56.8879
	1246.75	81.7383	80.4124			1246.75	54.5432	54.3957			1246.75	56.6652	57.2484			1246.75	57.4545	57.0227
	1247.24	81.5005	80.2142			1247.24	55.3564	55.2277			1247.24	55.3304	55.9425			1247.24	57.6737	57.2889
	1247.72	81.2372	79.996			1247.72	56.3586	56.2677			1247.72	54.1145	54.7353			1247.72	58.0183	57.6865
	1248.2	80.9513	79.7592			1248.2	57.5259	57.4881			1248.2	53.0448	53.6527			1248.2	58.4857	58.2106
	1248.68	80.6468	79.5061			1248.68	58.8284	58.8549			1248.68	52.1399	52.713			1248.68	59.0686	58.8513
	1249.16	80.3277	79.239			1249.16	60.2344	60.3323			1249.16	51.4076	51.9248			1249.16	59.7571	59.5964
	1249.65	79.999	78.961			1249.65	61.7109	61.8827			1249.65	50.8475	51.2889			1249.65	60.5395	60.4314
	1250.13	79.6649	78.6747			1250.13	63.2299	63.4746			1250.13	50.4511	50.7992			1250.13	61.4045	61.3429
	1250.61	79.3301	78.3833			1250.61	64.765	65.0773			1250.61	50.2044	50.4446			1250.61	62.3398	62.3169
	1251.09	78.9996	78.0901			1251.09	66.2917	66.6631			1251.09	50.0886	50.2098			1251.09	63.3317	63.3392
	1251.57	78.6786	77.7993			1251.57	67.7883	68.2072			1251.57	50.0842	50.0788			1251.57	64.3657	64.3956
	1252.06	78.372	77.5154			1252.06	69.2357	69.689			1252.06	50.1708	50.035			1252.06	65.426	65.472
	1252.54	78.0842	77.2432			1252.54	70.6179	71.0918			1252.54	50.3307	50.0645			1252.54	66.4966	66.5547
	1253.02	77.8172	76.9856			1253.02	71.9255	72.4071			1253.02	50.5526	50.1587			1253.02	67.5646	67.6337
	1253.5	77.5704	76.7436			1253.5	73.152	73.63			1253.5	50.8314	50.3148			1253.5	68.6186	68.7004
	1253.99	77.3392	76.5148			1253.99	74.295	74.7602			1253.99	51.1693	50.536			1253.99	69.6505	69.749
	1254.47	77.1163	76.2938			1254.47	75.3525	75.7975			1254.47	51.573	50.8292			1254.47	70.6539	70.7747
	1254.95	76.8915	76.072			1254.95	76.3231	76.7417			1254.95	52.0516	51.2029			1254.95	71.6238	71.7733
	1255.43	76.6535	75.8397			1255.43	77.204	77.5907			1255.43	52.613	51.6634			1255.43	72.5548	72.739
	1255.91	76.3916	75.5873			1255.91	77.9931	78.3428			1255.91	53.2624	52.2142			1255.91	73.4432	73.6667
	1256.4	76.0962	75.306			1256.4	78.6883	78.9966			1256.4	54.0016	52.855			1256.4	74.2848	74.5497
	1256.88	75.7603	74.9888			1256.88	79.2894	79.5529			1256.88	54.8307	53.5837			1256.88	75.0777	75.3827
	1257.36	75.3799	74.6317			1257.36	79.7968	80.0134			1257.36	55.7481	54.3972			1257.36	75.8203	76.1603
	1257.84	74.9533	74.2324			1257.84	80.2116	80.3813			1257.84	56.7517	55.2922			1257.84	76.5126	76.8784
	1258.32	74.4825	73.7915			1258.32	80.5348	80.6593			1258.32	57.8374	56.2644			1258.32	77.1547	77.5334
	1258.81	73.9718	73.3117			1258.81	80.7674	80.8501			1258.81	58.9986	57.3077			1258.81	77.7476	78.124
	1259.29	73.4286	72.7983			1259.29	80.9118	80.9567			1259.29	60.2236	58.4123			1259.29	78.2923	78.6507
	1259.77	72.86	72.2571			1259.77	80.9719	80.984			1259.77	61.4976	59.5661			1259.77	78.7909	79.1167
	1260.25	72.273	71.6937			1260.25	80.9549	80.9392			1260.25	62.8015	60.7533			1260.25	79.2458	79.5272
	1260.74	71.671	71.1108			1260.74	80.8721	80.8335			1260.74	64.1145	61.9575			1260.74	79.6604	79.89
	1261.22	71.0524	70.5075			1261.22	80.737	80.6806			1261.22	65.4163	63.1618			1261.22	80.0378	80.2129
	1261.7	70.4095	69.8766			1261.7	80.5665	80.4972			1261.7	66.6872	64.3504			1261.7	80.3814	80.5044
	1262.18	69.7277	69.205			1262.18	80.3797	80.3022			1262.18	67.9083	65.5071			1262.18	80.694	80.772
	1262.66	68.9875	68.4749			1262.66	80.1953	80.114			1262.66	69.0642	66.6182			1262.66	80.9781	81.0218
	1263.15	68.1644	67.6632			1263.15	80.0331	79.952			1263.15	70.1406	67.6698			1263.15	81.2359	81.2588
	1263.63	67.2305	66.744			1263.63	79.9115	79.8344			1263.63	71.1263	68.6503			1263.63	81.4694	81.4863
	1264.11	66.1608	65.6939			1264.11	79.8458	79.7762			1264.11	72.0128	69.55			1264.11	81.6799	81.7049
	1264.59	64.9318	64.4911			1264.59	79.8477	79.7891			1264.59	72.7943	70.3607			1264.59	81.8684	81.913
	1265.07	63.5308	63.1246			1265.07	79.9222	79.8783			1265.07	73.4661	71.0753			1265.07	82.0342	82.1059
	1265.56	61.9587	61.5966			1265.56	80.0668	80.0413			1265.56	74.0256	71.6887			1265.56	82.176	82.2772
	1266.04	60.2387	59.9306			1266.04	80.2699	80.2659			1266.04	74.4707	72.1963			1266.04	82.2912	82.4186
	1266.52	58.416	58.1716			1266.52	80.5122	80.5318			1266.52	74.8017	72.596			1266.52	82.3773	82.5225
	1267	56.5592	56.3864			1267	80.7689	80.8127			1267	75.0205	72.8883			1267	82.4323	82.5832
	1267.48	54.7589	54.6617			1267.48	81.0107	81.0778			1267.48	75.1324	73.0773			1267.48	82.4554	82.5977
	1267.97	53.1104	53.0884			1267.97	81.2096	81.2979			1267.97	75.1452	73.1701			1267.97	82.4469	82.5658
	1268.45	51.7037	51.7507			1268.45	81.3394	81.4462			1268.45	75.0694	73.1774			1268.45	82.4084	82.4903
	1268.93	50.6121	50.716			1268.93	81.3761	81.498			1268.93	74.919	73.1128			1268.93	82.342	82.3761
	1269.41	49.8701	50.0146			1269.41	81.2996	81.4334			1269.41	74.7096	72.9918			1269.41	82.2509	82.2296
	1269.9	49.4696	49.6361			1269.9	81.0921	81.234			1269.9	74.4611	72.8336			1269.9	82.1392	82.0595
	1270.38	49.3518	49.523			1270.38	80.7371	80.883			1270.38	74.1972	72.6608			1270.38	82.0124	81.8762
	1270.86	49.4234	49.5862			1270.86	80.2218	80.3666			1270.86	73.9433	72.4972			1270.86	81.8769	81.6908
	1271.34	49.5631	49.7121			1271.34	79.5346	79.6722			1271.34	73.7274	72.3688			1271.34	81.7401	81.5148
	1271.82	49.6498	49.7878			1271.82	78.6681	78.7909			1271.82	73.577	72.301			1271.82	81.6089	81.3584
	1272.31	49.5926	49.7292			1272.31	77.6189	77.7177			1272.31	73.5148	72.3147			1272.31	81.4881	81.2276
	1272.79	49.3364	49.4857			1272.79	76.3902	76.4547			1272.79	73.5594	72.4265			1272.79	81.3804	81.1247
	1273.27	48.8738	49.0497			1273.27	74.9939	75.0127			1273.27	73.7221	72.6461			1273.27	81.2854	81.0471
	1273.75	48.2354	48.4484			1273.75	73.4543	73.4156			1273.75	74.0066	72.9759			1273.75	81.2005	80.9887
	1274.23	47.4763	47.7307			1274.23	71.8125	71.7056			1274.23	74.4093	73.4119			1274.23	81.1212	80.9405
	1274.72	46.6553	46.9488			1274.72	70.1277	69.9452			1274.72	74.9201	73.9442			1274.72	81.0429	80.8931
	1275.2	45.8166	46.1427			1275.2	68.4717	68.2118			1275.2	75.5249	74.5595			1275.2	80.9613	80.8384
	1275.68	44.9896	45.34			1275.68	66.935	66.6043			1275.68	76.2049	75.2407			1275.68	80.8731	80.7692
	1276.16	44.1877	44.5554			1276.16	65.6085	65.2242			1276.16	76.9409	75.9704			1276.16	80.7758	80.681
	1276.64	43.4246	43.8054			1276.64	64.5786	64.1686			1276.64	77.7127	76.7304			1276.64	80.6682	80.5714
	1277.13	42.7331	43.1251			1277.13	63.9193	63.5219			1277.13	78.5003	77.5026			1277.13	80.5496	80.4398
	1277.61	42.1756	42.5765			1277.61	63.675	63.3361			1277.61	79.2857	78.2703			1277.61	80.4199	80.2876
	1278.09	41.8511	42.2549			1278.09	63.8574	63.6258			1278.09	80.0537	79.0198			1278.09	80.2795	80.1176
	1278.57	41.8921	42.2852			1278.57	64.4403	64.3632			1278.57	80.7918	79.7396			1278.57	80.1288	79.9342
	1279.06	42.4292	42.7898			1279.06	65.3687	65.4873			1279.06	81.4921	80.4234			1279.06	79.9682	79.7412
	1279.54	43.5755	43.8739			1279.54	66.5642	66.91			1279.54	82.1492	81.0669			1279.54	79.7973	79.5424
	1280.02	45.3909	45.5932			1280.02	67.939	68.5313			1280.02	82.7596	81.6681			1280.02	79.6149	79.3398
	1280.5	47.8564	47.9296			1280.5	69.4139	70.2599			1280.5	83.3199	82.2242			1280.5	79.4189	79.1334
	1280.98	50.8633	50.7811			1280.98	70.9193	72.0136			1280.98	83.8263	82.7321			1280.98	79.2068	78.9217
	1281.47	54.2132	53.9616			1281.47	72.4015	73.7268			1281.47	84.2745	83.1874			1281.47	78.9757	78.7018
	1281.95	57.6666	57.2448			1281.95	73.8276	75.3574			1281.95	84.6619	83.5873			1281.95	78.7236	78.4706
	1282.43	60.9509	60.3731			1282.43	75.1772	76.8775			1282.43	84.9886	83.9313			1282.43	78.4489	78.2243
	1282.91	63.8336	63.1254			1282.91	76.4449	78.2768			1282.91	85.2591	84.2237			1282.91	78.15	77.9588
	1283.39	66.1651	65.3583			1283.39	77.634	79.5567			1283.39	85.4821	84.4724			1283.39	77.8251	77.6695
	1283.88	67.8927	67.0204			1283.88	78.7549	80.7277			1283.88	85.6703	84.6891			1283.88	77.4707	77.3497
	1284.36	69.0724	68.1629			1284.36	79.8189	81.803			1284.36	85.838	84.8864			1284.36	77.0815	76.9915
	1284.84	69.8434	68.916			1284.84	80.8368	82.796			1284.84	85.9999	85.0769			1284.84	76.6505	76.5857
	1285.32	70.4057	69.4681			1285.32	81.815	83.7166			1285.32	86.171	85.273			1285.32	76.1689	76.122
	1285.81	70.9617	70.0095			1285.81	82.7559	84.5713			1285.81	86.3647	85.4856			1285.81	75.6273	75.5905
	1286.29	71.6821	70.7001			1286.29	83.6568	85.3623			1286.29	86.5922	85.7237			1286.29	75.0165	74.9825
	1286.77	72.6831	71.6483			1286.77	84.5134	86.0912			1286.77	86.8622	85.9947			1286.77	74.3268	74.2899
	1287.25	74.0006	72.8868			1287.25	85.32	86.7588			1287.25	87.1775	86.3013			1287.25	73.551	73.5069
	1287.73	75.6007	74.3827			1287.73	86.072	87.3668			1287.73	87.5352	86.6411			1287.73	72.6831	72.6295
	1288.22	77.39	76.0478			1288.22	86.7649	87.9169			1288.22	87.9251	87.005			1288.22	71.721	71.6567
	1288.7	79.2526	77.7736			1288.7	87.3958	88.4106			1288.7	88.3326	87.3802			1288.7	70.6664	70.5912
	1289.18	81.063	79.4437			1289.18	87.962	88.8485			1289.18	88.7399	87.7506			1289.18	69.5273	69.4415
	1289.66	82.7161	80.9611			1289.66	88.4625	89.2317			1289.66	89.1306	88.1022			1289.66	68.3178	68.2216
	1290.14	84.1453	82.2655			1290.14	88.8989	89.5622			1290.14	89.4934	88.4256			1290.14	67.0571	66.951
	1290.63	85.3217	83.3317			1290.63	89.2761	89.8452			1290.63	89.823	88.7175			1290.63	65.7702	65.6543
	1291.11	86.2521	84.1675			1291.11	89.602	90.0885			1291.11	90.1188	88.9789			1291.11	64.4879	64.3621
	1291.59	86.9658	84.8016			1291.59	89.8864	90.3015			1291.59	90.3835	89.2134			1291.59	63.242	63.1063
	1292.07	87.5033	85.2724			1292.07	90.1398	90.4938			1292.07	90.6189	89.4234			1292.07	62.0715	61.9262
	1292.55	87.9035	85.6172			1292.55	90.3709	90.6731			1292.55	90.8251	89.6084			1292.55	61.0169	60.863
	1293.04	88.1967	85.8644			1293.04	90.5858	90.844			1293.04	90.9996	89.7655			1293.04	60.1181	59.9581
	1293.52	88.4077	86.0372			1293.52	90.7888	91.0083			1293.52	91.1396	89.8908			1293.52	59.4143	59.2524
	1294	88.5552	86.1525			1294	90.9823	91.167			1294	91.2435	89.9822			1294	58.9368	58.7795
	1294.48	88.6567	86.2254			1294.48	91.1689	91.3209			1294.48	91.3125	90.0407			1294.48	58.7066	58.5623
	1294.97	88.7312	86.2717			1294.97	91.3517	91.4726			1294.97	91.3508	90.0702			1294.97	58.7343	58.6132
	1295.45	88.7973	86.3065			1295.45	91.5338	91.6257			1295.45	91.3635	90.0757			1295.45	59.0194	58.9323
	1295.93	88.8712	86.3424			1295.93	91.7179	91.7839			1295.93	91.3555	90.0616			1295.93	59.5514	59.5086
	1296.41	88.9651	86.3877			1296.41	91.9051	91.9495			1296.41	91.3309	90.031			1296.41	60.31	60.3204
	1296.89	89.0842	86.445			1296.89	92.0948	92.1226			1296.89	91.2926	89.9856			1296.89	61.268	61.338
	1297.38	89.2281	86.5116			1297.38	92.2851	92.3015			1297.38	91.2442	89.9279			1297.38	62.3896	62.5228
	1297.86	89.3925	86.5815			1297.86	92.4741	92.4839			1297.86	91.191	89.8622			1297.86	63.6331	63.8303
	1298.34	89.5723	86.6485			1298.34	92.6611	92.6681			1298.34	91.1399	89.7948			1298.34	64.9569	65.2164
	1298.82	89.7624	86.7068			1298.82	92.8464	92.8539			1298.82	91.0988	89.7329			1298.82	66.3204	66.6381
	1299.3	89.9583	86.7514			1299.3	93.031	93.0417			1299.3	91.0736	89.6825			1299.3	67.6869	68.0566
	1299.79	90.1553	86.7777			1299.79	93.2153	93.2316			1299.79	91.0667	89.6457			1299.79	69.0292	69.4432
	1300.27	90.3467	86.7798			1300.27	93.3976	93.4218			1300.27	91.0764	89.6208			1300.27	70.3246	70.773
	1300.75	90.5242	86.7505			1300.75	93.5746	93.6081			1300.75	91.0976	89.603			1300.75	71.5571	72.0289
	1301.23	90.6792	86.683			1301.23	93.7419	93.7852			1301.23	91.1245	89.5868			1301.23	72.7156	73.1985
	1301.72	90.8044	86.5716			1301.72	93.8956	93.9478			1301.72	91.1522	89.5684			1301.72	73.7933	74.2745
	1302.2	90.8961	86.4137			1302.2	94.0338	94.0928			1302.2	91.1786	89.547			1302.2	74.7867	75.2537
	1302.68	90.9543	86.2106			1302.68	94.157	94.22			1302.68	91.2038	89.5241			1302.68	75.6963	76.1374
	1303.16	90.982	85.9663			1303.16	94.2669	94.3308			1303.16	91.2283	89.5016			1303.16	76.5246	76.9293
	1303.64	90.9824	85.6857			1303.64	94.3654	94.4274			1303.64	91.2513	89.4796			1303.64	77.2762	77.6355
	1304.13	90.9578	85.3737			1304.13	94.4527	94.5104			1304.13	91.2702	89.4558			1304.13	77.9555	78.2623
	1304.61	90.9085	85.0347			1304.61	94.5272	94.5789			1304.61	91.2807	89.4259			1304.61	78.5674	78.817
	1305.09	90.8345	84.6732			1305.09	94.5864	94.6309			1305.09	91.2789	89.3863			1305.09	79.1158	79.3069
	1305.57	90.7365	84.2948			1305.57	94.6282	94.6647			1305.57	91.2633	89.3352			1305.57	79.6052	79.7398
	1306.05	90.618	83.9086			1306.05	94.652	94.6812			1306.05	91.2353	89.2742			1306.05	80.04	80.1239
	1306.54	90.4851	83.5256			1306.54	94.6597	94.6834			1306.54	91.1988	89.2072			1306.54	80.4241	80.4666
	1307.02	90.3452	83.1594			1307.02	94.6542	94.6762			1307.02	91.1577	89.1381			1307.02	80.7611	80.7733
	1307.5	90.2051	82.8247			1307.5	94.6388	94.6646			1307.5	91.1145	89.0692			1307.5	81.0532	81.0477
	1307.98	90.0688	82.5344			1307.98	94.6151	94.6513			1307.98	91.069	88.9996			1307.98	81.3013	81.2902
	1308.46	89.9369	82.3003			1308.46	94.5838	94.6369			1308.46	91.0188	88.9262			1308.46	81.5053	81.4996
	1308.95	89.8074	82.1323			1308.95	94.5447	94.6201			1308.95	90.9615	88.8456			1308.95	81.665	81.6735
	1309.43	89.6774	82.0374			1309.43	94.499	94.5998			1309.43	90.8962	88.7564			1309.43	81.781	81.81
	1309.91	89.5445	82.0216			1309.91	94.4498	94.5769			1309.91	90.8242	88.6596			1309.91	81.8547	81.9081
	1310.39	89.4078	82.0884			1310.39	94.4023	94.5551			1310.39	90.7485	88.5579			1310.39	81.8885	81.967
	1310.88	89.2673	82.2376			1310.88	94.3627	94.5397			1310.88	90.6718	88.4536			1310.88	81.8852	81.9864
	1311.36	89.1232	82.4642			1311.36	94.3365	94.5366			1311.36	90.595	88.347			1311.36	81.8474	81.9658
	1311.84	88.9742	82.7562			1311.84	94.3266	94.5491			1311.84	90.5159	88.2352			1311.84	81.7779	81.9052
	1312.32	88.8182	83.0958			1312.32	94.3324	94.5777			1312.32	90.4306	88.1128			1312.32	81.6798	81.8059
	1312.8	88.6527	83.4586			1312.8	94.3511	94.6188			1312.8	90.3348	87.9745			1312.8	81.5573	81.6719
	1313.29	88.4764	83.8198			1313.29	94.3785	94.667			1313.29	90.2262	87.8163			1313.29	81.4152	81.5093
	1313.77	88.2902	84.1569			1313.77	94.4107	94.7163			1313.77	90.1046	87.6375			1313.77	81.2584	81.3259
	1314.25	88.0976	84.4527			1314.25	94.4442	94.7613			1314.25	89.9713	87.4383			1314.25	81.0904	81.1292
	1314.73	87.9032	84.6967			1314.73	94.477	94.7979			1314.73	89.8269	87.2192			1314.73	80.9122	80.9241
	1315.21	87.7116	84.8844			1315.21	94.5064	94.8225			1315.21	89.6695	86.9783			1315.21	80.7218	80.7115
	1315.7	87.5265	85.0146			1315.7	94.5284	94.8316			1315.7	89.4938	86.7104			1315.7	80.5138	80.4882
	1316.18	87.3501	85.0884			1316.18	94.5386	94.8219			1316.18	89.2924	86.4091			1316.18	80.2811	80.2476
	1316.66	87.1847	85.1085			1316.66	94.5329	94.7915			1316.66	89.0579	86.0685			1316.66	80.015	79.9803
	1317.14	87.0336	85.0795			1317.14	94.5095	94.7414			1317.14	88.785	85.6856			1317.14	79.7056	79.6749
	1317.62	86.9022	85.0084			1317.62	94.4693	94.6763			1317.62	88.4723	85.2617			1317.62	79.343	79.3195
	1318.11	86.7979	84.9044			1318.11	94.4171	94.6043			1318.11	88.1212	84.8019			1318.11	78.9151	78.8992
	1318.59	86.7283	84.7785			1318.59	94.3594	94.5352			1318.59	87.7356	84.3137			1318.59	78.4088	78.3978
	1319.07	86.6986	84.6407			1319.07	94.3016	94.4768			1319.07	87.3192	83.8041			1319.07	77.8102	77.799
	1319.55	86.7106	84.5011			1319.55	94.2468	94.4332			1319.55	86.8767	83.2808			1319.55	77.1053	77.0861
	1320.04	86.761	84.3684			1320.04	94.1941	94.403			1320.04	86.4142	82.7517			1320.04	76.2815	76.2447
	1320.52	86.8429	84.2508			1320.52	94.1399	94.3809			1320.52	85.9411	82.2271			1320.52	75.3305	75.2658
	1321	86.9468	84.1579			1321	94.0785	94.3589			1321	85.4727	81.721			1321	74.2467	74.1445
	1321.48	87.0635	84.1003			1321.48	94.0041	94.3297			1321.48	85.0291	81.2515			1321.48	73.0302	72.882
	1321.96	87.1852	84.0886			1321.96	93.9125	94.2876			1321.96	84.6336	80.8387			1321.96	71.6851	71.4847
	1322.45	87.3049	84.1319			1322.45	93.7988	94.2275			1322.45	84.3114	80.5044			1322.45	70.2242	69.9679
	1322.93	87.4168	84.234			1322.93	93.6577	94.1444			1322.93	84.0838	80.2666			1322.93	68.6679	68.355
	1323.41	87.5155	84.392			1323.41	93.4831	94.0315			1323.41	83.9672	80.1394			1323.41	67.0493	66.6821
	1323.89	87.5952	84.595			1323.89	93.2681	93.8802			1323.89	83.9711	80.131			1323.89	65.4146	64.9985
	1324.37	87.6518	84.8269			1324.37	93.008	93.6832			1324.37	84.0973	80.2432			1324.37	63.8166	63.3601
	1324.86	87.6836	85.069			1324.86	92.7032	93.4365			1324.86	84.3408	80.4721			1324.86	62.309	61.8229
	1325.34	87.6918	85.3037			1325.34	92.3624	93.1445			1325.34	84.6905	80.8087			1325.34	60.9394	60.4364
	1325.82	87.6802	85.5189			1325.82	92.0022	92.8197			1325.82	85.1323	81.2414			1325.82	59.7354	59.2287
	1326.3	87.654	85.7074			1326.3	91.6476	92.4844			1326.3	85.6474	81.7547			1326.3	58.7049	58.2071
	1326.79	87.6176	85.8668			1326.79	91.329	92.1671			1326.79	86.2144	82.3305			1326.79	57.8306	57.3526
	1327.27	87.5735	85.9972			1327.27	91.0748	91.8964			1327.27	86.8111	82.9493			1327.27	57.0762	56.6263
	1327.75	87.522	86.1002			1327.75	90.9106	91.6987			1327.75	87.4144	83.5898			1327.75	56.3834	55.9667
	1328.23	87.4627	86.1779			1328.23	90.8525	91.5921			1328.23	88.003	84.232			1328.23	55.6795	55.2976
	1328.71	87.3955	86.233			1328.71	90.9039	91.5829			1328.71	88.5618	84.8608			1328.71	54.8873	54.5387
	1329.2	87.3217	86.2695			1329.2	91.0557	91.6658			1329.2	89.0802	85.4651			1329.2	53.925	53.6046
	1329.68	87.244	86.2919			1329.68	91.2871	91.8244			1329.68	89.5541	86.0398			1329.68	52.7206	52.4203
	1330.16	87.1654	86.3042			1330.16	91.5701	92.0351			1330.16	89.9821	86.5826			1330.16	51.2239	50.9334
	1330.64	87.0876	86.3087			1330.64	91.8702	92.2681			1330.64	90.3633	87.0914			1330.64	49.4088	49.1159
	1331.12	87.0099	86.3053			1331.12	92.1538	92.4932			1331.12	90.6954	87.5624			1331.12	47.2845	46.9765
	1331.61	86.93	86.2915			1331.61	92.392	92.6839			1331.61	90.9753	87.9907			1331.61	44.8918	44.5567
	1332.09	86.8441	86.2638			1332.09	92.5626	92.8187			1332.09	91.2001	88.3708			1332.09	42.3054	41.9335
	1332.57	86.7498	86.2195			1332.57	92.655	92.8866			1332.57	91.3699	88.7006			1332.57	39.613	39.1978
	1333.05	86.6459	86.1584			1333.05	92.6695	92.8863			1333.05	91.4886	88.9813			1333.05	36.9101	36.4493
	1333.53	86.5333	86.0823			1333.53	92.6159	92.8259			1333.53	91.5632	89.2178			1333.53	34.2898	33.785
	1334.02	86.4138	85.9944			1334.02	92.5093	92.7188			1334.02	91.6013	89.4162			1334.02	31.8306	31.2867
	1334.5	86.2882	85.8975			1334.5	92.3667	92.5804			1334.5	91.6092	89.5814			1334.5	29.5998	29.0248
	1334.98	86.1565	85.793			1334.98	92.2049	92.4258			1334.98	91.591	89.7157			1334.98	27.6556	27.0599
	1335.46	86.0172	85.6809			1335.46	92.037	92.2665			1335.46	91.549	89.8199			1335.46	26.038	25.4335
	1335.95	85.869	85.5604			1335.95	91.875	92.1125			1335.95	91.4866	89.8955			1335.95	24.7732	24.1728
	1336.43	85.7117	85.4317			1336.43	91.7293	91.9721			1336.43	91.4102	89.9471			1336.43	23.8655	23.2829
	1336.91	85.5474	85.2966			1336.91	91.6082	91.8533			1336.91	91.3284	89.9823			1336.91	23.3026	22.7514
	1337.39	85.3798	85.1589			1337.39	91.5187	91.7635			1337.39	91.2514	90.011			1337.39	23.0585	22.5525
	1337.87	85.2141	85.0226			1337.87	91.4644	91.7093			1337.87	91.1873	90.0419			1337.87	23.1073	22.66
	1338.36	85.0543	84.8909			1338.36	91.4433	91.694			1338.36	91.1385	90.0776			1338.36	23.433	23.0583
	1338.84	84.9034	84.7647			1338.84	91.4497	91.7164			1338.84	91.1016	90.1155			1338.84	24.0306	23.743
	1339.32	84.7621	84.6424			1339.32	91.4731	91.7698			1339.32	91.0682	90.1476			1339.32	24.9038	24.7183
	1339.8	84.63	84.5218			1339.8	91.5025	91.844			1339.8	91.0288	90.1644			1339.8	26.0539	25.9857
	1340.28	84.5058	84.4003			1340.28	91.5292	91.9257			1340.28	90.9764	90.1593			1340.28	27.4719	27.5361
	1340.77	84.388	84.2768			1340.77	91.5503	92.0045			1340.77	90.909	90.1312			1340.77	29.1345	29.3448
	1341.25	84.2747	84.1512			1341.25	91.5693	92.075			1341.25	90.829	90.084			1341.25	31.0111	31.3797
	1341.73	84.1636	84.0238			1341.73	91.592	92.1382			1341.73	90.7393	90.0219			1341.73	33.07	33.6057
	1342.21	84.0509	83.8937			1342.21	91.6274	92.1989			1342.21	90.6427	89.9495			1342.21	35.288	35.9959
	1342.69	83.9319	83.7587			1342.69	91.6826	92.2638			1342.69	90.5396	89.8682			1342.69	37.6473	38.5269
	1343.18	83.8016	83.6152			1343.18	91.7622	92.3396			1343.18	90.429	89.7776			1343.18	40.1319	41.1758
	1343.66	83.6566	83.4605			1343.66	91.8676	92.4307			1343.66	90.3113	89.6783			1343.66	42.7212	43.9143
	1344.14	83.496	83.2935			1344.14	91.9989	92.5404			1344.14	90.1902	89.5741			1344.14	45.3867	46.7062
	1344.62	83.3215	83.1158			1344.62	92.1547	92.6705			1344.62	90.0734	89.4728			1344.62	48.0899	49.5065
	1345.11	83.1369	82.9305			1345.11	92.3325	92.8218			1345.11	89.9689	89.3825			1345.11	50.7968	52.277
	1345.59	82.9464	82.7418			1345.59	92.5288	92.9929			1345.59	89.8825	89.3088			1345.59	53.4753	54.9838
	1346.07	82.753	82.553			1346.07	92.7376	93.1796			1346.07	89.8134	89.2506			1346.07	56.1053	57.6075
	1346.55	82.5578	82.3653			1346.55	92.9506	93.3751			1346.55	89.7535	89.1985			1346.55	58.6733	60.137
	1347.03	82.3605	82.1785			1347.03	93.1573	93.5698			1347.03	89.6875	89.1358			1347.03	61.1689	62.5651
	1347.52	82.1609	81.9916			1347.52	93.3473	93.7542			1347.52	89.598	89.0433			1347.52	63.5757	64.8802
	1348	81.9597	81.8043			1348	93.5127	93.9215			1348	89.47	88.9049			1348	65.8739	67.0672
	1348.48	81.7589	81.6174			1348.48	93.6491	94.0682			1348.48	89.2923	88.7091			1348.48	68.0358	69.1041
	1348.96	81.5612	81.4322			1348.96	93.7566	94.195			1348.96	89.0592	88.451			1348.96	70.0358	70.9715
	1349.44	81.3687	81.25			1349.44	93.8372	94.3044			1349.44	88.7677	88.1299			1349.44	71.8526	72.6536
	1349.93	81.1815	81.0703			1349.93	93.8931	94.3977			1349.93	88.4146	87.7456			1349.93	73.4729	74.1425
	1350.41	80.9978	80.8913			1350.41	93.9241	94.4729			1350.41	87.9959	87.298			1350.41	74.8909	75.4365
	1350.89	80.8144	80.71			1350.89	93.9277	94.5245			1350.89	87.5073	86.7858			1350.89	76.1081	76.5404
	1351.37	80.628	80.523			1351.37	93.9002	94.5456			1351.37	86.9472	86.2102			1351.37	77.1315	77.463
	1351.86	80.4359	80.3281			1351.86	93.8399	94.5314			1351.86	86.3185	85.5751			1351.86	77.9734	78.2178
	1352.34	80.2361	80.1239			1352.34	93.7481	94.481			1352.34	85.6293	84.8881			1352.34	78.6514	78.8226
	1352.82	80.0271	79.9095			1352.82	93.6299	94.3992			1352.82	84.89	84.1579			1352.82	79.1901	79.3013
	1353.3	79.8062	79.6833			1353.3	93.4919	94.2934			1353.3	84.1087	83.3901			1353.3	79.616	79.6789
	1353.78	79.5694	79.4419			1353.78	93.3403	94.1717			1353.78	83.2878	82.5845			1353.78	79.9582	79.9825
	1354.27	79.3111	79.1808			1354.27	93.179	94.0393			1354.27	82.4232	81.7358			1354.27	80.2441	80.2365
	1354.75	79.0261	78.895			1354.75	93.008	93.8975			1354.75	81.507	80.8364			1354.75	80.495	80.4599
	1355.23	78.7095	78.5799			1355.23	92.8253	93.7441			1355.23	80.5346	79.8834			1355.23	80.7279	80.6674
	1355.71	78.3579	78.2318			1355.71	92.6282	93.5752			1355.71	79.5106	78.8843			1355.71	80.9548	80.8693
	1356.19	77.9691	77.8487			1356.19	92.4155	93.3882			1356.19	78.4541	77.8603			1356.19	81.1835	81.0729
	1356.68	77.5399	77.4275			1356.68	92.186	93.1817			1356.68	77.3994	76.8461			1356.68	81.421	81.2852
	1357.16	77.0658	76.9641			1357.16	91.9388	92.9553			1357.16	76.3918	75.8845			1357.16	81.6721	81.5117
	1357.64	76.5392	76.4513			1357.64	91.6721	92.7073			1357.64	75.4763	75.015			1357.64	81.9394	81.7563
	1358.12	75.9492	75.8782			1358.12	91.381	92.4343			1358.12	74.6938	74.2706			1358.12	82.2219	82.0191
	1358.6	75.2814	75.23			1358.6	91.06	92.1308			1358.6	74.0688	73.6667			1358.6	82.5137	82.2958
	1359.09	74.5167	74.487			1359.09	90.704	91.7913			1359.09	73.6046	73.1988			1359.09	82.8058	82.5788
	1359.57	73.6292	73.6232			1359.57	90.312	91.4137			1359.57	73.2833	72.8436			1359.57	83.0862	82.8573
[truncated: 5,477 more rows]

## Sheet: Fig. S22
Fig. S22a	Wavelength (nm)	0 s	3 s	10 s	30 s	120 s		Fig. S22b	Wavelength (nm)	0 s	30 s	120 s	600 s	1800 s	5400 s		Fig. S22c	Wavelength (nm)	0 s	3 s	10 s	30 s	120 s		Fig. S22d	Wavelength (nm)	0 s	30 s	120 s	600 s	1800 s	5400 s		Fig. S22e	Wavelength (nm)	0 s	3 s	10 s	30 s	120 s		Fig.S22f	Wavelength (nm)	0 s	30 s	120 s	600 s	1800 s	5400 s
[truncated: 601 more rows]

[truncated: 4 more sheets: Fig.S24, Fig.S25, Fig.S26, Fig.S27]
